# Supplementary material for: Effective implementation of the Sport Education Model in physical education: A meta-analysis of participant and intervention characteristics
Source: PLoS One. 2025 Oct 16;20(10):e0331228. doi: 10.1371/journal.pone.0331228 (PMC12530615; doi:10.1371/journal.pone.0331228)
Supplement: S3 Appendix — (XLS) [file pone.0331228.s003.xls]

## Sheet: savedrecs
Inclusion (I)/exclusion (E)	Reason of Inclusion/exclusion	Name of extractors and date of data extraction	Authors	Article Title	DOI	Source Publication
Exclusion	Non-CRT or quasi-experiment	J.Z. and G.Y.; February 6th, 2025	Calderón A.; De Ojeda D.M.; Valverde J.J.; Méndez-Giménez A.	"Now we help ourselves more": Team-teaching and social classroom climate. Experience with Sport Education; ["Ahora nos ayudamos mas": Docencia compartida y clima social de aula. Experiencia con el modelo de Educación Deportiva]	10.5232/ricyde2016.04403	Scopus
Exclusion	Non-CRT or quasi-experiment	J.Z. and G.Y.; February 6th, 2025	Ward, Jeffery Kurt ; Hastie, Peter A. ; Wadsworth, Danielle D. ; Foote, Shelby ; Brock, Sheri J. ; Hollett, Nikki	¿Puede el Modelo de Educación Deportiva favorecer la igualdad de género, los procesos motivacionales y la implicación del alumnado en Educación Física?	10.47197/retos.v46.92812	SPORTDiscus with Full Text
Exclusion	Non-CRT or quasi-experiment	J.Z. and G.Y.; February 6th, 2025	Hollett N.; Brock S.J.	‘What makes you the boss?’ Understanding student perceptions of social status in sport education	10.1080/13573322.2023.2174965	Scopus
Exclusion	Non-CRT or quasi-experiment	J.Z. and G.Y.; February 6th, 2025	Hastie P.A.; Curtner-Smith M.D.; Kinchin G.D.; Wallhead T.L.	“Beyond My Wildest Dreams”: The Reach and Impact of Sport Education	10.1080/00336297.2022.2125408	Scopus
Exclusion	Non-CRT or quasi-experiment	J.Z. and G.Y.; February 6th, 2025	Farias C.; Wallhead T.; Mesquita I.	“The Project Changed My Life”: Sport Education’s Transformative Potential on Student Physical Literacy	10.1080/02701367.2019.1661948	Scopus
Exclusion	Non-CRT or quasi-experiment	J.Z. and G.Y.; February 6th, 2025	O'Donovan, T.M.	A changing culture? Interrogating the dynamics of peer affiliations over the course of a sport education season.		SPORTDiscus with Full Text
Exclusion	Nonequivalent control groups	J.Z. and G.Y.; February 6th, 2025	Pereira J.; Hastie P.; Araújo R.; Farias C.; Rolim R.; Mesquita I.	A comparative study of students’ track and field technical performance in sport education and in a direct instruction approach		Scopus
Exclusion	Nonequivalent control groups	J.Z. and G.Y.; February 6th, 2025	Rocamora I.; Casey A.; González-Víllora S.; Arias-Palencia N.M.	A Comparison of Motivation and Physical Activity Levels Between a Sport Education Season and a Hybrid Sport Education and Cooperative Learning Season	10.1123/jtpe.2021-0077	Scopus
Inclusion	Inclusion	J.Z. and G.Y.; February 6th, 2025	Browne, Tom B.J. ; Carlson, Teresa B. ; Hastie, Peter A.	A comparison of rugby seasons presented in traditional and sport education formats.		SPORTDiscus with Full Text
Exclusion	Non-CRT or quasi-experiment	J.Z. and G.Y.; February 6th, 2025	Wallhead, Tristan ; O'sullivan, Mary	A didactic analysis of content development during the peer teaching tasks of a Sport Education season.	10.1080/17408980701610177	SPORTDiscus with Full Text
Exclusion	Non-CRT or quasi-experiment	J.Z. and G.Y.; February 6th, 2025	Pill S.; Penney D.; Williams J.; Cruickshank V.; Hyndman B.	A Figurational Perspective on the Influence of the Sport Education Model in Australia	10.1080/00336297.2022.2124183	Scopus
Exclusion	Non-CRT or quasi-experiment	J.Z. and G.Y.; February 6th, 2025	Huang Y.	A level-based teaching model for university sports education		Scopus
Exclusion	Full text not available	J.Z. and G.Y.; February 6th, 2025	Sinelnikov O.A.; Hastie P.	A motivational analysis of a season of Sport Education	10.1080/17408980902729362	Scopus
Exclusion	Non-CRT or quasi-experiment	J.Z. and G.Y.; February 6th, 2025	Wang J.; Wang L.	A novel solution of data analysis in modern sports education	10.1109/TrustCom.2016.0350	Scopus
Exclusion	Not SEM intervention	J.Z. and G.Y.; February 6th, 2025	da Silva R.M.R.; Farias C.F.G.; Ramos A.G.A.; Mesquita I.M.R.	A Novice Teacher as Facilitator of Learning During a Hybrid Sport Education/Step-Game Approach Volleyball Season	10.52082/jssm.2022.153	Scopus
Exclusion	Not SEM intervention	J.Z. and G.Y.; February 6th, 2025	Deenihan J.T.; MacPhail A.	A preservice teacher's delivery of sport education: Influences, difficulties and continued use	10.1123/jtpe.32.2.166	Scopus
Exclusion	Not SEM intervention	J.Z. and G.Y.; February 6th, 2025	Ghiossos, Yiannis P.	A PROPOSED MODEL FOR EVALUATION OF OLYMPIC AND SPORT EDUCATION PROGRAMS.		SPORTDiscus with Full Text
Exclusion	Non-CRT or quasi-experiment	J.Z. and G.Y.; February 6th, 2025	Hastie P.A.; de Ojeda D.M.; Calderón A.	A review of research on sport education: 2004 to the present	10.1080/17408989.2010.535202	Scopus
Exclusion	Not SEM intervention	J.Z. and G.Y.; February 6th, 2025	Lefteratos, Chrysostomos ; Tsangaridou, Niki	A Review of Research Studies for two Alternative Models in Physical Education: Sport Education and Teaching Games for Understanding.		SPORTDiscus with Full Text
Exclusion	Not SEM intervention	J.Z. and G.Y.; February 6th, 2025	Perlman D.; Karp G.G.	A self-determined perspective of the Sport Education Model	10.1080/17408980903535800	Scopus
Exclusion	Non-CRT or quasi-experiment	J.Z. and G.Y.; February 6th, 2025	Martínez De Ojeda D.; Calderón Luquin A.; Hastie P.	A Spanish teacher’s experience with sport education: A narrative account	10.4324/9780203807156-14	Scopus
Exclusion	Irrelevant populations	J.Z. and G.Y.; February 6th, 2025	Ward, Jeffery Kurt ; Hastie, Peter A. ; Wadsworth, Danielle D. ; Foote, Shelby ; Brock, Sheri J. ; Hollett, Nikki	A Sport Education Fitness Season's Impact on Students' Fitness Levels, Knowledge, and In-Class Physical Activity.	10.1080/02701367.2017.1321100	SPORTDiscus with Full Text
Exclusion	Nonequivalent control groups	J.Z. and G.Y.; February 6th, 2025	Wallhead, Tristan L. ; Garn, Alex C. ; Vidoni, Carla	A Sport Education teaching unit as a citizenship education strategy in Physical Education. A group-randomized controlled trial.		SPORTDiscus with Full Text
Exclusion	Conference paper	J.Z. and G.Y.; February 6th, 2025	Alexander K.; Taggart A.; Thorpe S.	A spring in their steps? Possibilities for professional renewal through sport education in Australian schools	10.1080/1357332960010102	Scopus
Exclusion	Not SEM intervention	J.Z. and G.Y.; February 6th, 2025	Layne, Todd ; Hastie, Peter	A task analysis of a sport education physical education season for fourth grade students.	10.1080/17408989.2013.837437	SPORTDiscus with Full Text
Exclusion	Not SEM intervention	J.Z. and G.Y.; February 6th, 2025	Pill, Shane	A teachers' perceptions of the Sport Education model as an alternative for upper primary school physical education.		SPORTDiscus with Full Text
Inclusion	Inclusion	J.Z. and G.Y.; February 6th, 2025	Liao CC, Hsu CH, Kuo KP, Luo YJ, Kao CC.	Ability of the Sport Education Model to Promote Healthy Lifestyles in University Students: A Randomized Controlled Trial	10.3390/ijerph20032174	PubMed
Exclusion	Conference paper	J.Z. and G.Y.; February 6th, 2025	Wallhead, TL; Hastie, PA; Harvey, S; Pill, S	Academics' perspectives on the future of sport education	10.1080/17408989.2020.1823960	Web of Science
Exclusion	Non-CRT or quasi-experiment	J.Z. and G.Y.; February 6th, 2025	BENDÍKOVÁ, ELENA ; BALKÓ, IVA	Acral Coactivation Therapy method in terms of improving the musculoskeletal system in pupils in physical and sport education.	10.23829/TSS.2022.29.3-4	SPORTDiscus with Full Text
Exclusion	Not SEM intervention	J.Z. and G.Y.; February 6th, 2025	Bi H.; Gu Z.; Liu D.	Advantages of Multimedia Network Teaching in Ice and Snow Sports Education in Higher Vocational Colleges	10.1088/1742-6596/1852/4/042062	Scopus
Exclusion	Review	J.Z. and G.Y.; February 6th, 2025	Dai J, Chen J, Huang Z, Chen Y, Li Y, Sun J, Li D, Lu M, Chen J.	Age-effects of sport education model on basic psychological needs and intrinsic motivation of adolescent students: A systematic review and meta-analysis	10.1371/journal.pone.0297878	PubMed
Exclusion	Non-CRT or quasi-experiment	J.Z. and G.Y.; February 6th, 2025	Perlman, Dana	An examination of amotivated students within the Sport Education Model.	10.1080/18377122.2012.700693	SPORTDiscus with Full Text
Exclusion	Conference paper	J.Z. and G.Y.; February 6th, 2025	Wangming C.	Analysis and Application: Sports Education Information Management under the Background of Big data	10.1109/ICMTMA52658.2021.00125	Scopus
Exclusion	Not SEM intervention	J.Z. and G.Y.; February 6th, 2025	Sofro A.; Oktaviarina A.; Mintarto E.; Wiriawan O.	Analysis between GPA and TOEFL Score for Postgraduate Student of Sports Education using Bivariate Logistic Regression	10.1088/1742-6596/1417/1/012022	Scopus
Exclusion	Non-CRT or quasi-experiment	J.Z. and G.Y.; February 6th, 2025	Luo H.	Analysis of Sports Education Construction Based on Matrix Model	10.1142/S0129156425400026	Scopus
Exclusion	Not SEM intervention	J.Z. and G.Y.; February 6th, 2025	Layne T.E.; Hastie P.A.	Analysis of teaching physical education to second-grade students using sport education	10.1080/03004279.2014.914551	Scopus
Exclusion	Conference paper	J.Z. and G.Y.; February 6th, 2025	Song S.	Analysis of the existing constraints of the "sports season teaching model" in physical education in colleges and universities	10.2478/amns.2023.1.00019	Scopus
Exclusion	Non-CRT or quasi-experiment	J.Z. and G.Y.; February 6th, 2025	Dong X.; Huang X.; Lin M.	Application of Data Mining Technology in Public Welfare Sports Education in the Era of Artificial Intelligence	10.1155/2021/8692292	Scopus
Exclusion	Conference paper	J.Z. and G.Y.; February 6th, 2025	Rosmawati; Astuti Y.; Wulandari I.; Erianti; Hartika R.F.	Application of the Technological Pedagogical Content Knowledge (TPACK) Learning Model in the Student Measurement and Evaluation Test Course in the Department of Sports Education	10.33423/jhetp.v23i20.6698	Scopus
Exclusion	Non-CRT or quasi-experiment	J.Z. and G.Y.; February 6th, 2025	Meeteer W., II; Housner L.; Bulger S.; Hawkins A.; Wiegand R.	Applying sport education in university basic instruction courses	10.4324/9780203807156-10	Scopus
Exclusion	Non-CRT or quasi-experiment	J.Z. and G.Y.; February 6th, 2025	Macphail, Ann ; Kirk, David ; Kinchin, Gary	Aprendiendo a enseñar mediante el modelo de Educación Deportiva en centros de educación especial: de la teoría a la práctica.	10.47197/retos.v59.106909	SPORTDiscus with Full Text
Exclusion	Non-CRT or quasi-experiment	J.Z. and G.Y.; February 6th, 2025	Washburn, Nicholas ; Sinelnikov, Oleg A. ; Andrew, K. ; Richards, R.	As dinâmicas de cooperação no seio das equipas no modelo de educação desportiva: Um estudo de investigação-ação.	10.5628/rpcd.22.02.11	SPORTDiscus with Full Text
Exclusion	Conference paper	J.Z. and G.Y.; February 6th, 2025	TINDALL, DANIEL ; FOLEY, JOHN	Assessment Modifications for Students with Disabilities in Sport Education.	10.1080/07303084.2011.10598655	SPORTDiscus with Full Text
Exclusion	Non-CRT or quasi-experiment	J.Z. and G.Y.; February 6th, 2025	ROMAR, JAN-ERIK ; SARÉN, JANI ; HASTIE, PETER	Athlete-Centred coaching using the Sport Education model in youth soccer.	10.7752/jpes.2016.02060	SPORTDiscus with Full Text
Exclusion	Non-CRT or quasi-experiment	J.Z. and G.Y.; February 6th, 2025	Osvath, Peter ; Kälbli, Katalin ; Ramocsa, Gabor	ATTITUDES OF STUDENTS IN SPORT EDUCATION TO THE SPORT ACTIVITY OF BLIND PEOPLE IN HUNGARY AND POSSIBLE REASONS FOR THEM.		SPORTDiscus with Full Text
Exclusion	Irrelevant populations	J.Z. and G.Y.; February 6th, 2025	Alexander K.; Luckman J.	Australian Teachers&iacute; Perceptions and Uses of the Sport Education Curriculum Model	10.1177/1356336X010073002	Scopus
Exclusion	Conference paper	J.Z. and G.Y.; February 6th, 2025	López-García J.; Sánchez-Gallardo I.; Burgueño R.; Medina-Casaubón J.	Autonomy support and perception of the sport education features in compulsory secondary students. influence of a sport education season; [Apoyo a la autonomÍa y percepciÓn de las caracterÍsticas de la educaciÓn deportiva en alumnado de educaciÓn secundaria obligatoria. Influencia de una temporada de educaciÓn deportiva.]		Scopus
Exclusion	Non-CRT or quasi-experiment	J.Z. and G.Y.; February 6th, 2025	Gil-Arias, Alexander ; Claver, Fernando ; Práxedes, Alba ; Villar, Fernando Del ; Harvey, Stephen	Autonomy support, motivational climate, enjoyment and perceived competence in physical education: Impact of a hybrid teaching games for understanding/sport education unit.	10.1177/1356336X18816997	SPORTDiscus with Full Text
Exclusion	Control group is not standard or traditional teaching methods	J.Z. and G.Y.; February 6th, 2025	de Almeida, EM; Arantes, LC	BASIC PSYCHOLOGICAL NEEDS AND PHYSICAL EDUCATION CLASSES: THE POTENTIALS OF THE SPORT EDUCATION MODEL		Web of Science
Exclusion	Control group is not standard or traditional teaching methods	J.Z. and G.Y.; February 6th, 2025	Uher, I; Pivovarník, J; Majherová, M; Chovanová, E	Benefits of Interoceptive Awareness: A Correlational Study of the Distinct Sport Education Program among Slovak University Students	10.3390/su14031607	Web of Science
Exclusion	Non-CRT or quasi-experiment	J.Z. and G.Y.; February 6th, 2025	Hastie, PA; Curtner-Smith, MD; Kinchin, GD; Wallhead, TL	Beyond My Wildest Dreams: The Reach and Impact of Sport Education	10.1080/00336297.2022.2125408	Web of Science
Exclusion	Nonequivalent control groups	J.Z. and G.Y.; February 6th, 2025	Kravchychyn C.; Lima W.F.; de Oliveira A.A.B.; Barbosa-Rinaldi I.P.; Lara L.M.	Brazilian studies about sport: The sport education emphasis; [Estudos brasileiros sobre o esporte: Ênfase no esporte-educação]		Scopus
Exclusion	Conference paper	J.Z. and G.Y.; February 6th, 2025	García-González L.; Abós Á.; Diloy-Peña S.; Gil-Arias A.; Sevil-Serrano J.	Can a hybrid sport education/teaching games for understanding volleyball unit be more effective in less motivated students? An examination into a set of motivation-related variables	10.3390/su12156170	Scopus
Exclusion	Non-CRT or quasi-experiment	J.Z. and G.Y.; February 6th, 2025	Hastie, Peter A. ; Wallhead, Tristan	CAN SPORT EDUCATION IMPROVE ATTITUDES TOWARDS PHYSICAL EDUCATION IN SECONDARY SCHOOL?	10.15366/rimcafd2021.83.002	SPORTDiscus with Full Text
Exclusion	Non-CRT or quasi-experiment	J.Z. and G.Y.; February 6th, 2025	Muñoz, RL; Marcos, FML; Gajardo, MAL; Cañada, EC; Oliva, DS	Can the Sport Education Model promote gender equality, motivational processes and student in Education?		Web of Science
Exclusion	Non-CRT or quasi-experiment	J.Z. and G.Y.; February 6th, 2025	Dayton, D. M.	Case study analysis of teacher change with the sport education model		SPORTDiscus with Full Text
Exclusion	Control group is not standard or traditional teaching methods	J.Z. and G.Y.; February 6th, 2025	Braga, Luciana ; Liversedge, Philip	Challenges and Facilitators to the Implementation of a Sport Education Season: The Voices of Teacher Candidates.	10.18666/TPE-2017-V74-I1-6862	SPORTDiscus with Full Text
Exclusion	Nonequivalent control groups	J.Z. and G.Y.; February 6th, 2025	Perlman, Dana	Change in Affect and Needs Satisfaction for Amotivated Students within the Sport Education Model.	10.1123/jtpe.29.4.433	SPORTDiscus with Full Text
Exclusion	Non-CRT or quasi-experiment	J.Z. and G.Y.; February 6th, 2025	Elena B.	Changes in the posture of students due to equipment-aided exercise programs that are applied in physical and sport education	10.7752/jpes.2016.02045	Scopus
Exclusion	Non-CRT or quasi-experiment	J.Z. and G.Y.; February 6th, 2025	MacPhail, Ann ; Gorely, Trish ; Kirk, David ; Kinchin, Gary	Children's Experiences of Fun and Enjoyment During a Season of Sport Education.	10.5641/193250308X13086832905950	SPORTDiscus with Full Text
Inclusion	Inclusion	J.Z. and G.Y.; February 6th, 2025	Burgueño R.; Cueto-Martín B.; Morales-Ortiz E.; Da Costa Silva P.C.; Medina-Casaubón J.	Clarifying the influence of sport education on basic psychological need satisfaction in high school students	10.6063/motricidade.13318	Scopus
Exclusion	Not SEM intervention	J.Z. and G.Y.; February 6th, 2025	Abdaun A.K.; Al-Saadi A.; Mohammed H.S.	Classroom control patterns and its relation to the five major factors of the personality of sports education teachers in babil governorate	10.5958/0976-5506.2019.01841.2	Scopus
Exclusion	Conference paper	J.Z. and G.Y.; February 6th, 2025	Dong X.	College sport education reform based on learning organizational theory	10.1007/978-3-642-35440-3_45	Scopus
Exclusion	Control group is not standard or traditional teaching methods	J.Z. and G.Y.; February 6th, 2025	Ginanjar A.; Mubarok M.Z.; Mudzakir D.O.	College students' motivation after teaching using sport education season	10.13189/saj.2021.091301	Scopus
Exclusion	Conference paper	J.Z. and G.Y.; February 6th, 2025	Wang G.	College students' sports education activities space comfort model based on the fusion of system intelligent optimization algorithm	10.1109/ICMTMA50254.2020.00221	Scopus
Exclusion	Non-CRT or quasi-experiment	J.Z. and G.Y.; February 6th, 2025	Sinelnikov O.A.; Hastie P.A.	College students’ perspectives, goals, and strategies in sport education	10.1080/02701367.2012.10599855	Scopus
Exclusion	Nonequivalent control groups	J.Z. and G.Y.; February 6th, 2025	Wahl-Alexander Z.; Morehead C.A.	Comparing campers' physical activity levels between sport education and traditional instruction in a residential summer camp	10.1123/jpah.2017-0039	Scopus
Exclusion	Nonequivalent control groups	J.Z. and G.Y.; February 6th, 2025	Albaloul O.; Kulinna P.H.; van der Mars H.	Comparing the impact of the Sport Education model on student motivation in Kuwaiti and American students	10.3389/fpsyg.2024.1334066	Scopus
Exclusion	Control group is not standard or traditional teaching methods	J.Z. and G.Y.; February 6th, 2025	Pan, YH; Huang, CH; Lee, IS; Hsu, WT	Comparison of Learning Effects of Merging TPSR Respectively with Sport Education and Traditional Teaching Model in High School Physical Education Classes	10.3390/su11072057	Web of Science
Exclusion	Non-CRT or quasi-experiment	J.Z. and G.Y.; February 6th, 2025	Zubiaur M.; Zitouni A.; Del Horno S.	Comparison of Sports Habits and Attitudes in University Students of Physical and Sports Education of Mostaganem (Algeria) and Physical Activity and Sport Sciences of León (Spain)	10.3389/fpsyg.2020.593322	Scopus
Exclusion	Non-CRT or quasi-experiment	J.Z. and G.Y.; February 6th, 2025	Zagrevskaya A.I.	Competency of future expert resulted from sports education of university students		Scopus
Exclusion	Non-CRT or quasi-experiment	J.Z. and G.Y.; February 6th, 2025	Ismiyanov V.V.; Gotovtsev I.I.; Rybina L.D.	CONCEPTUAL PRINCIPLES AND REGULARITIES OF TECHNOLOGY OF SPORTS EDUCATION AND SOCIALIZATION OF STUDENT ORPHANS IN CONDITIONS OF INTEGRATION "SCHOOL - SECONDARY VOCATIONAL EDUCATION - UNIVERSITY"		Scopus
Exclusion	Not SEM intervention	J.Z. and G.Y.; February 6th, 2025	Guo J.	Construction and Analysis of Computer Model in Sports Education Effect Evaluation Based on Grey System Theory	10.1155/2022/6882908	Scopus
Exclusion	Conference paper	J.Z. and G.Y.; February 6th, 2025	Zhao, YB; Li, H	Construction and Implementation of Football Courses Sport Education Model in Chinese University-Taking the College as an Example		Web of Science
Exclusion	Non-CRT or quasi-experiment	J.Z. and G.Y.; February 6th, 2025	Chaoke Y.	CONSTRUCTION OF MULTI-OBJECT EVALUATION INDEX SYSTEM FOR SPORT EDUCATION FROM THE PERSPECTIVE OF PHYSICAL HEALTH	10.15366/rimcafd2025.99.002	Scopus
Exclusion	Non-CRT or quasi-experiment	J.Z. and G.Y.; February 6th, 2025	Jelen N.; Necker S.	Creativity-routine : Teaching's improbable divorce. The case of sports education (Education physique et sportive); [Créat ivité-habitude : Le divorce improbable du travail enseignant. Le ca s de l'éducation physique et sportive.]	10.3917/cdle.036.0167	Scopus
Exclusion	Non-CRT or quasi-experiment	J.Z. and G.Y.; February 6th, 2025	Li, LX; Louis, M; Moosbrugger, ME	Cultivating College Students' Motivation in Physical Education Through Sport Education Model in COVID-19 Era: A Prospective Cohort Study	10.18666/TPE-2024-V81-I2-11605	Web of Science
Exclusion	Non-CRT or quasi-experiment	J.Z. and G.Y.; February 6th, 2025	Xu L.	Current situation and development prospects of college sports education under the context of information technology	10.1109/ICMT.2011.6002256	Scopus
Exclusion	Not SEM intervention	J.Z. and G.Y.; February 6th, 2025	Long C.; Nie Z.	Design and evaluation of App in sport education from the perspective of multimedia	10.1177/00207209211005257	Scopus
Exclusion	Not SEM intervention	J.Z. and G.Y.; February 6th, 2025	Xu J.; Wang D.	Design of Comprehensive Rating Algorithm for Classroom Teaching Effect under the Background of Sports Education Integration	10.1155/2022/1228198	Scopus
Exclusion	Not SEM intervention	J.Z. and G.Y.; February 6th, 2025	Estrada Oliver, Luis ; Meléndez Nieves, Anthony	Designing an Innovative Basketball Sport Education Season.	10.1080/07303084.2019.1548182	SPORTDiscus with Full Text
Exclusion	Non-CRT or quasi-experiment	J.Z. and G.Y.; February 6th, 2025	Penney, Dawn ; Clarke, Gill ; Kinchin, Gary	Developing Physical Education as a 'Connective Specialism': Is Sport Education the Answer?	10.1080/13573320120113576	SPORTDiscus with Full Text
Exclusion	Non-CRT or quasi-experiment	J.Z. and G.Y.; February 6th, 2025	Gutiérrez, D; López, LMG; Segovia, Y; Fernández-Bustos, JG; González-Martí, I	Developing social and school facilitators for a positive school transition through a Sport Education and Service-Learning programme	10.1080/17408989.2024.2319078	Web of Science
Exclusion	Non-CRT or quasi-experiment	J.Z. and G.Y.; February 6th, 2025	Lin Y.-N.; Hsia L.-H.; Hwang G.-J.	Developing students' creative problem-solving strategies in the context of blended sports education	10.1111/bjet.13495	Scopus
Exclusion	Non-CRT or quasi-experiment	J.Z. and G.Y.; February 6th, 2025	Burgueño R.; Calderón A.; Sinelnikov O.; Medina-Casaubón J.	Development and Initial Validation of the Sport Education Scale	10.1080/1091367X.2021.1948415	Scopus
Exclusion	Non-CRT or quasi-experiment	J.Z. and G.Y.; February 6th, 2025	Todd L.E.; Peter H.A.	Development of game performance by novice learners participating in a sport education physical education unit	10.7752/jpes.2014.03048	Scopus
Exclusion	Nonequivalent control groups	J.Z. and G.Y.; February 6th, 2025	Kao C.-C.	Development of team cohesion and sustained collaboration skills with the sport education model	10.3390/su11082348	Scopus
Exclusion	Non-CRT or quasi-experiment	J.Z. and G.Y.; February 6th, 2025	Hong D.; Ham E.; Cheon J.M.	Development of the Human Rights in Sports Education Program for the College Student-Athletes	10.24985/kjss.2022.33.4.701	Scopus
Exclusion	Nonequivalent control groups	J.Z. and G.Y.; February 6th, 2025	Hordvik, Mats ; MacPhail, Ann ; Ronglan, Lars Tore	Differences between sport education and traditional teaching in developing students' engagement and responsibility.	10.7752/jpes.2020.06477	SPORTDiscus with Full Text
Exclusion	Not SEM intervention	J.Z. and G.Y.; February 6th, 2025	Damrah; Rasyid W.; Pitnawati; Komaini A.; Mario D.T.; Zulbahri	Digital-Based E-module in Tennis Learning for Undergraduate Students in Sports Education	10.26773/smj.240207	Scopus
Exclusion	Not SEM intervention	J.Z. and G.Y.; February 6th, 2025	Zulbahri; Marioi D.T.; Komaini A.; Sepriadi; Singh V.; Krishna N.R.; Sharma A.; Orhan B.E.; Ayubi N.; Pitnawati; Astuti Y.; Amra F.; Zalindro A.; Damrah	Digital-based gymnastics learning tools: A design and implementation for undergraduate sports education students	10.7752/jpes.2023.12390	Scopus
Exclusion	Not SEM intervention	J.Z. and G.Y.; February 6th, 2025	Bessa C.; Hastie P.; Rosado A.; Mesquita I.	Dispositions for learning in Sport Education Questionnaire-(DFL-SE)	10.7752/jpes.2022.05160	Scopus
Exclusion	Not SEM intervention	J.Z. and G.Y.; February 6th, 2025	Bendíková E.	Diversification of the physical and sport education syllabi and its effects on the musculoskeletal system in young female students	10.23829/TSS.2020.27.3-5	Scopus
Exclusion	Control group is not standard or traditional teaching methods	J.Z. and G.Y.; February 6th, 2025	Farias, C; Segovia, Y; Valrio, C; Mesquita, I	Does Sport Education promote equitable game-play participation? Effects of learning context and students' sex and skill-level	10.1177/1356336X211013832	Web of Science
Inclusion	Inclusion	J.Z. and G.Y.; February 6th, 2025	Segovia Y.; Gutiérrez D.	Effect of a game-based high intensity interval training program on body composition in primary education: Comparison of the sport education model and traditional methodology	10.7752/jpes.2020.02113	Scopus
Exclusion	Nonequivalent control groups	J.Z. and G.Y.; February 6th, 2025	Gil-Arias, A; Harvey, S; García-Herreros, F; González-Víllora, S; Práxedes, A; Moreno, A	Effect of a hybrid teaching games for understanding/sport education unit on elementary students' self-determined motivation in physical education	10.1177/1356336X20950174	Web of Science
Exclusion	Nonequivalent control groups	J.Z. and G.Y.; February 6th, 2025	Wallhead, Tristan L. ; Garn, Alex C. ; Vidoni, Carla	Effect of a Sport Education Program on Motivation for Physical Education and Leisure-Time Physical Activity.	10.1080/02701367.2014.961051	SPORTDiscus with Full Text
Exclusion	Full text not available	J.Z. and G.Y.; February 6th, 2025	Casado-Robles C.; Mayorga-Vega D.; Guijarro-Romero S.; Viciana J.	Effect of a sport education-based teaching unit in physical education on high school students’ social networks and quantitative sociometry scores: A cluster randomized control trial; [Efecto de una unidad didáctica de educación deportiva en Educación Física sobre las relaciones sociales y los índices sociométricos cuantitativos: un ensayo controlado y aleatorizado por grupos]	10.1016/j.psicod.2021.09.002	Scopus
Exclusion	Non-CRT or quasi-experiment	J.Z. and G.Y.; February 6th, 2025	Hastie P.A.; Ward J.K.; Brock S.J.	Effect of graded competition on student opportunities for participation and success rates during a season of Sport Education	10.1080/17408989.2016.1203888	Scopus
Inclusion	Inclusion	J.Z. and G.Y.; February 6th, 2025	Choi, SM; Sum, KWR; Leung, FLE; Wallhead, T; Morgan, K; Milton, D; Ha, SCA; Sit, HPC	Effect of sport education on students' perceived physical literacy, motivation, and physical activity levels in university required physical education: a cluster-randomized trial	10.1007/s10734-020-00603-5	Web of Science
Exclusion	Control group is not standard or traditional teaching methods	J.Z. and G.Y.; February 6th, 2025	Meroño, Lourdes ; Calderón, Antonio ; Hastie, Peter A.	Effect of Sport Education on the technical learning and motivational climate of junior high performance swimmers.	10.5232/ricyde2016.04407	SPORTDiscus with Full Text
Exclusion	Nonequivalent control groups	J.Z. and G.Y.; February 6th, 2025	Quiñonero-Martínez A.L.; Cifo-Izquierdo M.I.; Sánchez-Alcaraz Martínez B.J.; Gómez-Mármol A.	Effect of the hybridization of social and personal responsibility model and sport education model on physical fitness status and physical activity practice	10.3389/fpsyg.2023.1273513	Scopus
Exclusion	Non-CRT or quasi-experiment	J.Z. and G.Y.; February 6th, 2025	Ostrowska M.	Effect of the quality of sport education based on the example of selected physical activities class at a school community center	10.7752/jpes.2021.s2148	Scopus
Exclusion	Control group is not standard or traditional teaching methods	J.Z. and G.Y.; February 6th, 2025	Rivera-Mancebo, MD; Gutiérrez, D; Segovia, Y; Valcárcel, JV	Effect of the Sport Education Model on Prosocial Behavior in Primary Education		Web of Science
Exclusion	Non-CRT or quasi-experiment	J.Z. and G.Y.; February 6th, 2025	Pritchard, Tony ; McCollum, Starla ; Sundal, Jacqueline ; Colquit, Gavin	Effect of the Sport Education Tactical Model on Coeducational and Single Gender Game Performance.		SPORTDiscus with Full Text
Exclusion	Irrelevant populations	J.Z. and G.Y.; February 6th, 2025	Pritchard, Tony ; Hansen, Andrew ; Scarboro, Shot ; Melnic, Irina	Effectiveness of the Sport Education Fitness Model on Fitness Levels, Knowledge, and Physical Activity.	10.18666/TPE-2015-V72-I4-6568	SPORTDiscus with Full Text
Exclusion	Non-CRT or quasi-experiment	J.Z. and G.Y.; February 6th, 2025		Effects of a Sport Education Curriculum Model on the Experiences of Students with Visual Impairments.		SPORTDiscus with Full Text
Exclusion	Data unavailable	J.Z. and G.Y.; February 6th, 2025	Luquin, Antonio Calderón ; Hastie, Peter A. ; de Ojeda Pérez, Diego Martínez	Effects of a sport education instructional model and heart rate monitor system on the physical activity and jump rope performance of fourth grade students.	10.7752/jpes.2022.04113	SPORTDiscus with Full Text
Exclusion	Nonequivalent control groups	J.Z. and G.Y.; February 6th, 2025	Wallhead T.L.; Ntoumanis N.	Effects of a Sport Education Intervention on Students' Motivational Responses in Physical Education	10.1123/jtpe.23.1.4	Scopus
Inclusion	Inclusion	J.Z. and G.Y.; February 6th, 2025	Franco, E; Tovar, C; González-Peño, A; Coterón, J	Effects of a Sport Education Model-Based Teaching Intervention on Students' Behavioral and Motivational Outcomes within the Physical Education Setting in the COVID-19 Scenario	10.3390/su132212468	Web of Science
Exclusion	Nonequivalent control groups	J.Z. and G.Y.; February 6th, 2025	Puente-Maxera F.; de Ojeda D.M.; Méndez-Giménez A.; Valverde J.J.; Jiménez-Martínez I.	Effects of a Sport Education Season of an Alternative Sport on School Climate, Emotional Intelligence, and Perceived Competence of Elementary School Students in a Culturally Diverse Context; [Efectos de una temporada de Educación Deportiva sobre un Deporte Alternativo en el Clima Escolar, la Inteligencia Emocional y la Competencia Percibida de Estudiantes de Educación Primaria pertencientes a un …	10.47197/retos.v50.99063	Scopus
Exclusion	Control group is not standard or traditional teaching methods	J.Z. and G.Y.; February 6th, 2025	Farias, C; Teixeira, J; Ribeiro, E; Mesquita, I	Effects of a two-stage physical education teacher education programme on preservice teachers' specialised content knowledge and students' game-play in a student-centred Sport Education-Step Game approach	10.1177/1356336X221084516	Web of Science
Exclusion	Nonequivalent control groups	J.Z. and G.Y.; February 6th, 2025	Xie J.; Su B.; Zhang R.; Li Y.; Ma Y.	Effects of facilitating reflection teaching integrated sport education on baseball team students’ critical thinking disposition and game performance	10.33788/rcis.71.7	Scopus
Exclusion	Control group is not standard or traditional teaching methods	J.Z. and G.Y.; February 6th, 2025	Vidoni, Carla ; Ward, Philip	Effects of Fair Play Instruction on student social skills during a middle school Sport Education unit.	10.1080/17408980802225818	SPORTDiscus with Full Text
Exclusion	Control group is not standard or traditional teaching methods	J.Z. and G.Y.; February 6th, 2025	Siders W.A.; Bolonchuk W.W.; Lukaski H.C.	Effects of participation in a collegiate sport season on body composition		Scopus
Exclusion	Control group is not standard or traditional teaching methods	J.Z. and G.Y.; February 6th, 2025	Farias C.F.G.; Harvey S.; Hastie P.A.; Mesquita I.M.R.	Effects of situational constraints on students’ game-play development over three consecutive Sport Education seasons of invasion games	10.1080/17408989.2019.1571184	Scopus
Exclusion	Control group is not standard or traditional teaching methods	J.Z. and G.Y.; February 6th, 2025	Perlman, Dana	Effects of Student Skill Level on Knowledge, Decision Making, Skill Execution and Game Performance in a Mini-Volleyball Sport Education Season.	10.1123/jtpe.2014-0061	SPORTDiscus with Full Text
Exclusion	Control group is not standard or traditional teaching methods	J.Z. and G.Y.; February 6th, 2025	Jia Z.-R.	Effects of teaching games for understanding integrated sport education model on college students’ football cognitive performance and motor skills	10.33788/rcis.72.17	Scopus
Exclusion	Control group is not standard or traditional teaching methods	J.Z. and G.Y.; February 6th, 2025	Méndez-Giménez, A; Mahedero-Navarrete, MD; Puente-Maxera, F; de Ojeda, DM	Effects of the Sport Education model on adolescents' motivational, emotional, and well-being dimensions during a school year	10.1177/1356336X211047866	Web of Science
Exclusion	Review	J.Z. and G.Y.; February 6th, 2025	Ma, HC; Zhang, JL; Su, ZL	Effects of the Sport Education Model on Content Knowledge, Technical Skill, and Game Performance Among Students: A Systematic Review and Meta-Analysis		Web of Science
Exclusion	Non-CRT or quasi-experiment	J.Z. and G.Y.; February 6th, 2025	Nye, Susan B.	Effects of the Tactical Games Approach on Student Engagement in a Sport Education Badminton Season.		SPORTDiscus with Full Text
Exclusion	Control group is not standard or traditional teaching methods	J.Z. and G.Y.; February 6th, 2025	Wei, C; Su, R; Hsu, MC	Effects of TPSR Integrated Sport Education Model on Football Lesson Students' Responsibility and Exercise Self-Efficacy	10.33788/rcis.71.8	Web of Science
Exclusion	Nonequivalent control groups	J.Z. and G.Y.; February 6th, 2025	Hernández-Andreo L.; Gómez-Mármol A.; Cifo-Izquierdo M.I.	Effects on motivation and implicit beliefs about self ability using the sports education model and the traditional style in secondary education	10.3390/su12093843	Scopus
Exclusion	Non-CRT or quasi-experiment	J.Z. and G.Y.; February 6th, 2025	Bendíková E.; Talaghir L.-G.; Rus C.M.	Elimination of Pain by Enhancing Body Posture in Schoolgirls During Physical and Sports Education Lessons	10.1007/978-3-031-52667-1_37	Scopus
Exclusion	Non-CRT or quasi-experiment	J.Z. and G.Y.; February 6th, 2025	Amato C.; de Oliveira E.R.; Leonardi T.J.; Ginciene G.	EMERGING LEARNINGS FROM DIFFERENT ROLES PLAYED BY STUDENTS IN THE SPORT EDUCATION MODEL; [APRENDIZAGENS EMERGENTES DOS DIFERENTES PAPÉIS DESEMPENHADOS PELOS ALUNOS NO MODELO SPORT EDUCATION]; [APRENDIZAJES EMERGENTES DE LOS DIFERENTES PAPELES REALIZADOS POR LOS ALUMNOS EN EL MODELO SPORT EDUCATION]	10.22456/1982-8918.114101	Scopus
Exclusion	Non-CRT or quasi-experiment	J.Z. and G.Y.; February 6th, 2025	Wallhead, Tristan L. ; Hastie, Peter A. ; Harvey, Stephen ; Pill, Shane	Empowering children from socially vulnerable backgrounds through the use of roles in sport education.	10.1080/13573322.2021.1897563	SPORTDiscus with Full Text
Exclusion	Non-CRT or quasi-experiment	J.Z. and G.Y.; February 6th, 2025	Montoya A.; Simonton K.; Gaudreault K.L.	Enhance Student Motivation and Social Skills: Adopting the Sport Education and Cooperative Learning Models	10.1080/07303084.2020.1798307	Scopus
Exclusion	Control group is not standard or traditional teaching methods	J.Z. and G.Y.; February 6th, 2025	Washburn, Nicholas ; Sinelnikov, Oleg A. ; Andrew, K. ; Richards, R.	Enhancing Student Learning in Sport Education Through the Manipulation of Need-Supportive Instruction.	10.18666/TPE-2019-V76-I3-8873	SPORTDiscus with Full Text
Exclusion	Erratum	J.Z. and G.Y.; February 6th, 2025		Erratum to "Game performance and understanding within a hybrid sport education season" [Journal of Teaching in Physical Education, 34, 3, (2015), 368]	10.1123/jtpe.2015-0189	Scopus
Exclusion	Erratum	J.Z. and G.Y.; February 6th, 2025		Erratum: Testing, training and tensions: The expression of health within physical education curricula in secondary schools in England and Wales (Sport, Education and Society, (2013), 10.1080/13573322.2013.779241)	10.1080/13573322.2013.865361	Scopus
Exclusion	Non-CRT or quasi-experiment	J.Z. and G.Y.; February 6th, 2025	Farias, Cláudio ; Mesquita, Isabel ; Hastie, Peter Andrew	Esfuerzo, Implicación y Condición Física percibida en un Programa HIIT en Educación Física. Modelo Educación Deportiva vs Metodología Tradicional.		SPORTDiscus with Full Text
Exclusion	Not SEM intervention	J.Z. and G.Y.; February 6th, 2025	Omran A.A.H.; Al-Saegh A.M.J.A.; Salim M.A.	Establishing standards to evaluate the performance of sports education teachers by consideration of quality requirements in education		Scopus
Exclusion	Not SEM intervention	J.Z. and G.Y.; February 6th, 2025	Maehana H.; Kishi H.; Watanabe T.; Suzuki K.; Ibuki M.	Evaluating a sports education rubric for use as an instructional guide	10.7752/jpes.2021.s6425	Scopus
Exclusion	Irrelevant populations	J.Z. and G.Y.; February 6th, 2025	Gutiérrez, D; Segovia, Y; García-López, LM; Sánchez-Mora, D	Evaluation of a program to expand use of sport education model: Teachers' perception and experience	10.14198/jhse.2020.15.Proc2.26	Web of Science
Exclusion	Not SEM intervention	J.Z. and G.Y.; February 6th, 2025	Padli; Kiram Y.; Sin T.H.; Iyakrus; Azidin R.M.F.R.; Denay N.; Rudyanto	Evaluation of the sepak takraw training program in the Student Sports Education and Training Center (SSETC)	10.7752/jpes.2023.12381	Scopus
Exclusion	Nonequivalent control groups	J.Z. and G.Y.; February 6th, 2025	Perlman D.J.	Examination of self-determination within the sport education model	10.1080/18377122.2011.9730345	Scopus
Exclusion	Nonequivalent control groups	J.Z. and G.Y.; February 6th, 2025	Perlman, Dana ; Caputi, Peter	Examining the influence of Sport Education on the precursors of amotivation.	10.1177/1356336X16643921	SPORTDiscus with Full Text
Exclusion	Non-CRT or quasi-experiment	J.Z. and G.Y.; February 6th, 2025	SEGOVIA, YESSICA ; GUTIÉRREZ, DAVID	Examining the interplay between performance development, game-play participation, and context of practice in two sport education invasion games seasons.	10.5628/rpcd.22.01.11	SPORTDiscus with Full Text
Exclusion	Non-CRT or quasi-experiment	J.Z. and G.Y.; February 6th, 2025	Serra-Olivares J.	Examining the Sport Education Model possibilities on school life: An example in La Araucanía (Chili); [Examinando las posibilidades del Modelo de Educación Deportiva sobre la convivencia escolar: Ejemplo en La Araucanía (Chile)]	10.47197/RETOS.V0I31.49038	Scopus
Exclusion	Non-CRT or quasi-experiment	J.Z. and G.Y.; February 6th, 2025	Eski T.	Examining winter sports awareness level of University students receiving sport education	10.18844/cjes.v11i4.4457	Scopus
Exclusion	Book chapter	J.Z. and G.Y.; February 6th, 2025	Wallhead T.	EXPLAINING THE ATTRACTION: Understanding the motivational responses of students to Sport Education	10.4324/9780203807156-12	Scopus
Exclusion	Control group is not standard or traditional teaching methods	J.Z. and G.Y.; February 6th, 2025	Guijarro, E; MacPhail, A; Arias-Palencia, NM; González-Víllora, S	Exploring Game Performance and Game Involvement: Effects of a Sport Education Season and a Combined Sport Education-Teaching Games for Understanding Unit	10.1123/jtpe.2020-0170	Web of Science
Exclusion	Irrelevant populations	J.Z. and G.Y.; February 6th, 2025	Mooney A.; Moncrieff K.; Hickey C.	Exploring pre-service teachers’ experience of Sport Education as an approach to transition pedagogy	10.1080/17408989.2018.1485137	Scopus
Exclusion	Not SEM intervention	J.Z. and G.Y.; February 6th, 2025	Yuemei F.; Jianfeng S.; Jian H.; Huyi L.; Feng D.; Xuefang C.	EXPLORING THE PSYCHOLOGICAL TRAITS OF CLINICAL MEDICAL STUDENTS AND THE IMPACT OF HUMANISTIC CARE ON STRESS MANAGEMENT IN SPORTS EDUCATION	10.15366/rimcafd2024.95.071	Scopus
Exclusion	Non-CRT or quasi-experiment	J.Z. and G.Y.; February 6th, 2025	Knowles A.; Wallhead T.L.; Readdy T.	Exploring the synergy between sport education and in-school sport participation	10.1123/jtpe.2017-0123	Scopus
Exclusion	Not SEM intervention	J.Z. and G.Y.; February 6th, 2025	Fernandez-Rio, Javier ; Bernabe-Martín, Javier	Facebook and sport education: mirroring the model at home to promote parental involvement.	10.1080/13573322.2018.1470971	SPORTDiscus with Full Text
Exclusion	Nonequivalent control groups	J.Z. and G.Y.; February 6th, 2025	Carriedo A.; Fernández-Río J.; Méndez-Giménez A.; Cecchini J.A.	FITNESS TESTING: TRADITIONAL MODEL VERSUS SPORT EDUCATION MODEL; [TEST DE CONDICIÓN FÍSICA: MODELO TRADICIONAL VERSUS MODELO DE EDUCACIÓN DEPORTIVA]	10.15366/rimcafd2022.86.005	Scopus
Exclusion	Not SEM intervention	J.Z. and G.Y.; February 6th, 2025	Hildebrandt, R.	Freizeitsporterziehung im Sportunterricht.		SPORTDiscus with Full Text
Exclusion	Non-CRT or quasi-experiment	J.Z. and G.Y.; February 6th, 2025	Robinson, D.	From the paddock: a teacher's experiences of regional sport education and schools.		SPORTDiscus with Full Text
Exclusion	Non-CRT or quasi-experiment	J.Z. and G.Y.; February 6th, 2025	Ratten V.; Jones P.	Future research directions for sport education: toward an entrepreneurial learning approach	10.1108/ET-02-2018-0028	Scopus
Exclusion	Control group is not standard or traditional teaching methods	J.Z. and G.Y.; February 6th, 2025	Farias C.F.; Mesquita I.R.; Hastie P.A.	Game performance and understanding within a hybrid sport education season	10.1123/jtpe.2013-0149	Scopus
Exclusion	Control group is not standard or traditional teaching methods	J.Z. and G.Y.; February 6th, 2025	ELENA, BENDÍKOVÁ	Game Performance Improvements in Sport Education and Tactical Games Models.	10.18666/TPE-2024-V81-I4-11861	SPORTDiscus with Full Text
Exclusion	Control group is not standard or traditional teaching methods	J.Z. and G.Y.; February 6th, 2025	Wallhead T.; Garn A.C.; Vidoni C.; Youngberg C.	Game play participation of amotivated students during sport education	10.1123/jtpe.32.2.149	Scopus
Exclusion	Control group is not standard or traditional teaching methods	J.Z. and G.Y.; February 6th, 2025	Wallhead, Tristan L. ; Ntoumanis, Nikos	Game-play development according to the context of practice and students' sex and skill level: an action-research study in two invasion-games sport education seasons.	10.7752/jpes.2022.03068	SPORTDiscus with Full Text
Exclusion	Nonequivalent control groups	J.Z. and G.Y.; February 6th, 2025	Puente-Maxera, F; Méndez-Giménez, A; de Ojeda, DM	Games from around the world: Promoting intercultural competence through sport education in secondary school students	10.1016/j.ijintrel.2020.01.001	Web of Science
Exclusion	Full text not available	J.Z. and G.Y.; February 6th, 2025	Rocamora, Irene ; González-Víllora, Sixto ; Fernández-Río, Javier ; Arias-Palencia, Natalia María	Generalization From Physical Education to Recess During an Elementary Sport Education Season.	10.1123/jtpe.2020-0166	SPORTDiscus with Full Text
Exclusion	Non-CRT or quasi-experiment	J.Z. and G.Y.; February 6th, 2025	Slizik M.; Paskova L.; Stehlikova J.; Bartik P.	Global Level of Trait Emotional Intelligence as a Predictor of Achievement Motivationi Students of Physical and Sports Education	10.13187/ejced.2020.4.886	Scopus
Exclusion	Non-CRT or quasi-experiment	J.Z. and G.Y.; February 6th, 2025	Alexander, K. ; Taggart, A. ; Thorpe, S.	Government and school contexts for the development of sport education in Australian schools.		SPORTDiscus with Full Text
Exclusion	Not SEM intervention	J.Z. and G.Y.; February 6th, 2025	Mahedero M.P.; Calderón A.; Hastie P.; Arias-Estero J.L.	Grouping Students by Skill Level in Mini-Volleyball: Effect on Game Performance and Knowledge in Sport Education	10.1177/00315125211021812	Scopus
Exclusion	Non-CRT or quasi-experiment	J.Z. and G.Y.; February 6th, 2025	Evangelio C.; González-Víllora S.; Peiró-Velert C.	Health-Based Physical Education and Sport Education: the staging of a hybridization from a collaborative approach	10.1080/13573322.2024.2333384	Scopus
Exclusion	Non-CRT or quasi-experiment	J.Z. and G.Y.; February 6th, 2025	Chen, YuChun ; Curtner-Smith, Matthew	Hegemonic masculinity in sport education: Case studies of experienced in-service teachers with teaching orientations.	10.1177/1356336X13495631	SPORTDiscus with Full Text
Exclusion	Non-CRT or quasi-experiment	J.Z. and G.Y.; February 6th, 2025	Farias, Cláudio Filipe Guerreiro ; Harvey, Stephen ; Hastie, Peter Andrew ; Mesquita, Isabel Maria Ribeiro	Here's an IDEA to Improve Sport Education: Use a Flipped Classroom to Increase Student Role Efficacy.	10.1080/07303084.2023.2244021	SPORTDiscus with Full Text
Exclusion	Not SEM intervention	J.Z. and G.Y.; February 6th, 2025	lisahunter; Fainu H.M.; Allen J.M.U.	Honouring Indigenous knowledges: planetary health (curriculum+) obligations in teacher education, sport education, health education and health and physical education	10.1080/25742981.2024.2360014	Scopus
Exclusion	Non-CRT or quasi-experiment	J.Z. and G.Y.; February 6th, 2025	Foley, John T. ; Tindall, Daniel ; Lieberman, Lauren ; So-Yeun Kim	How to Develop Disability Awareness Using the Sport Education Model.	10.1080/07303084.2007.10598096	SPORTDiscus with Full Text
Exclusion	Non-CRT or quasi-experiment	J.Z. and G.Y.; February 6th, 2025	Menendez J.I.; Fernandez-Rio J.	Hybridising Sport Education and Teaching for Personal and Social Responsibility to include students with disabilities	10.1080/08856257.2016.1267943	Scopus
Exclusion	Not SEM intervention	J.Z. and G.Y.; February 6th, 2025	Zhang D.; Xia C.	Ice and Snow Sports Education Based on 5G Cloud Computing to Improve the Social Adaptability of Southern University Students	10.1155/2021/3828624	Scopus
Exclusion	Control group is not standard or traditional teaching methods	J.Z. and G.Y.; February 6th, 2025	Gil-Arias A, Harvey S, Cárceles A, Práxedes A, Del Villar F.	Impact of a hybrid TGfU-Sport Education unit on student motivation in physical education	10.1371/journal.pone.0179876	PubMed
Exclusion	Non-CRT or quasi-experiment	J.Z. and G.Y.; February 6th, 2025	Fernández-Bustos J.-G.; García López L.M.; Gutiérrez D.; González-Martí I.; Abellán J.	Impact of a service-learning and sport education program on social competence and learning; [Impacto de un programa de aprendizaje-servicio y educación deportiva sobre la competencia social y los aprendizajes]	10.5944/educxx1.38229	Scopus
Exclusion	Nonequivalent control groups	J.Z. and G.Y.; February 6th, 2025	Chenchen X.; Rong G.; Shuaijing X.	Impact of a sport education season on students’ table tennis skills and attitudes in China’s high school	10.18178/ijiet.2019.9.11.1311	Scopus
Inclusion	Inclusion	J.Z. and G.Y.; February 6th, 2025	Wahl-Alexander, Z; Chomentowski, P	Impact of a university physical conditioning sport education season on students' fitness levels	10.1177/0017896918776340	Web of Science
Exclusion	Irrelevant populations	J.Z. and G.Y.; February 6th, 2025	Stran, Margaret ; Curtner-Smith, Matthew	Impact of different types of knowledge on two preservice teachers' ability to learn and deliver the Sport Education model.	10.1080/17408980903273147	SPORTDiscus with Full Text
Exclusion	Non-CRT or quasi-experiment	J.Z. and G.Y.; February 6th, 2025	Giménez-Meseguer J.; Ferriz-Valero A.; Baena-Morales S.	Impact of Sport Education Model on Sports Lifestyle and Attitudes of Vocational Education Training Students	10.3390/educsci12120896	Scopus
Exclusion	Review	J.Z. and G.Y.; February 6th, 2025	Tendinha R.; Alves M.D.; Freitas T.; Appleton G.; Gonçalves L.; Ihle A.; Gouveia É.R.; Marques A.	Impact of sports education model in physical education on students’ motivation: A systematic review	10.3390/children8070588	Scopus
Exclusion	Control group is not standard or traditional teaching methods	J.Z. and G.Y.; February 6th, 2025	Mahedero P.; Calderón A.; Martínez de Ojeda D.; Arias-Estero J.L.	Impact of Two Sport Education Units on Learning Outcomes in Primary School; [Impacto de Duas Unidades Didáticas de Educação Esportiva nos Objetivos de Aprendizagem do Ensino Fundamental]; [Impacto de Dos Unidades Didácticas de Educación Deportiva sobre Objetivos de Aprendizaje en Educación Primaria]	10.6018/CPD.462641	Scopus
Exclusion	Non-CRT or quasi-experiment	J.Z. and G.Y.; February 6th, 2025	BENDÍKOVÁ, ELENA ; BALKÓ, IVA	Impacto de Dos Unidades Didácticas de Educación Deportiva sobre Objetivos de Aprendizaje en Educación Primaria.	10.6018/cpd.462641	SPORTDiscus with Full Text
Exclusion	Non-CRT or quasi-experiment	J.Z. and G.Y.; February 6th, 2025	Nuñez, CM; Segovia, Y; Gutiérrez, D	Implementation of a holistic and educational approach in out of the school sport through Sport Education model		Web of Science
Exclusion	Control group is not standard or traditional teaching methods	J.Z. and G.Y.; February 6th, 2025	Sutikno J.; Suharjana; Nasrulloh A.; Pranata D.; Pambayu S.H.; Ali S.K.S.; Hardianto D.; Amran; Sutapa P.; Karakauki M.; Pratama K.W.	Improving students’ learning motivation through differentiate learning in sports education subject; [Mejorar la motivación de aprendizaje de los estudiantes a través del aprendizaje diferenciado en la asignatura de educación deportiva]	10.47197/retos.v59.103014	Scopus
Exclusion	Control group is not standard or traditional teaching methods	J.Z. and G.Y.; February 6th, 2025	TINDALL, DANIEL ; FOLEY, JOHN ; LIEBERMAN, LAUREN	INCORPORATING SPORT EDUCATION ROLES FOR STUDENTS WITH VISUAL IMPAIRMENTS AND BLINDNESS AS PART OF A SPORT CAMP EXPERIENCE.		SPORTDiscus with Full Text
Exclusion	Control group is not standard or traditional teaching methods	J.Z. and G.Y.; February 6th, 2025	Hastie P.; Hu A.; Liu H.; Zhou S.	Incorporating Sport Education within a physical education sports club in China	10.1080/25742981.2020.1751668	Scopus
Exclusion	Control group is not standard or traditional teaching methods	J.Z. and G.Y.; February 6th, 2025		INCORPORATING SPORT EDUCATION ROLES FOR STUDENTS WITH VISUAL IMPAIRMENTS AND BLINDNESS AS PART OF A SPORT CAMP EXPERIENCE		EBSCO host (CINAHL with Full Text)
Exclusion	Non-CRT or quasi-experiment	J.Z. and G.Y.; February 6th, 2025	Golikova E.M.; Tissen P.P.; Pankratovich T.M.	Individual training trends of inclusive education of students with impairments in sports education		Scopus
Exclusion	Non-CRT or quasi-experiment	J.Z. and G.Y.; February 6th, 2025	Hastie, PeterA. ; Curtner-Smith, MatthewD.	Influence of a hybrid Sport Education—Teaching Games for Understanding unit on one teacher and his students.	10.1080/17408980500466813	SPORTDiscus with Full Text
Exclusion	Non-CRT or quasi-experiment	J.Z. and G.Y.; February 6th, 2025	Wahl-Alexander Z.; Curtner-Smith M.; Sinelnikov O.	Influence of a purposefully negotiated season of sport education on one teacher and his pupils	10.1177/1356336X15619123	Scopus
Exclusion	Irrelevant populations	J.Z. and G.Y.; February 6th, 2025	Schwamberger B.; Curtner-Smith M.	Influence of a training programme on a preservice teacher’s ability to promote moral and sporting behaviour in sport education	10.1177/1356336X16653586	Scopus
Exclusion	Not SEM intervention	J.Z. and G.Y.; February 6th, 2025	Bendíková E.; Marko M.; Šmída L.	Influence of change in content of physical and sport education as case study on level of dynamic function of spine among secondary school female students	10.13187/ejced.2018.4.633	Scopus
Exclusion	Irrelevant populations	J.Z. and G.Y.; February 6th, 2025	Wahl-Alexander Z.; Curtner-Smith M.D.	Influence of negotiations between preservice teachers and pupils on instruction within multi-activity and sport education units	10.1080/13573322.2013.835257	Scopus
Exclusion	Non-CRT or quasi-experiment	J.Z. and G.Y.; February 6th, 2025	Stran M.; Matthew C.-S.	Influence of occupational socialization on two preservice teachers' interpretation and delivery of the sport education model	10.1123/jtpe.28.1.38	Scopus
Exclusion	Non-CRT or quasi-experiment	J.Z. and G.Y.; February 6th, 2025	Jenkins J.M.; Alderman B.L.	Influence of sport education on group cohesion in university physical education	10.1123/jtpe.30.3.214	Scopus
Exclusion	Non-CRT or quasi-experiment	J.Z. and G.Y.; February 6th, 2025	Burgueño R.; Cueto-Martín B.; Morales-Ortiz E.; Medina-Casaubón J.	Influence of sport education on high school students’ motivational response: A gender perspective; [Influencia de la educación deportiva sobre la respuesta motivacional del alumnado de bachillerato: Una perspectiva de género]		Scopus
Exclusion	Non-CRT or quasi-experiment	J.Z. and G.Y.; February 6th, 2025	Cuevas R.; García-López L.M.; Contreras O.	Influence of the sport education model in the psychological basic needs; [Influencia del modelo de educación deportiva en las necesidades psicológicas básicas]	10.4321/S1578-84232015000200017	Scopus
Exclusion	Irrelevant populations	J.Z. and G.Y.; February 6th, 2025	Stran M.; Curtner-Smith M.D.	Influence of two preservice teachers' value orientations on their interpretation and delivery of sport education	10.1080/13573320903037846	Scopus
Exclusion	Non-CRT or quasi-experiment	J.Z. and G.Y.; February 6th, 2025	Hasanuddin; Saori S.; Alghamdi A.A.; Fahlevi M.	Influential Factors on Student Satisfaction in High School Sports Education: Unravelling the Roles of Instructor Empathy, System Quality, and Reputation		Scopus
Exclusion	Non-CRT or quasi-experiment	J.Z. and G.Y.; February 6th, 2025	De Ojeda D.M.; Puente-Maxera F.; Méndez-Giménez A.; Mahedero-Navarrete M.P.	Initial experience with the Sport Education model in primary school first-grade. Students and teachers' perceptions; [Experiencia inicial del modelo de Educación Deportiva en primero de Educación Primaria. Percepción del alumnado y del docente]		Scopus
Exclusion	Irrelevant populations	J.Z. and G.Y.; February 6th, 2025	D’isanto T.	IN-SERVICE TRAINING OF PRIMARY SCHOOL GENERALIST TEACHERS ON PHYSICAL AND SPORT EDUCATION: PERCEPTIONS AND PROPOSALS; [STRUČNO USAVRŠAVANJE UČITELJA OSNOVNIH ŠKOLA ZA TJELESNI ODGOJ I SPORTSKO OBRAZOVANJE: STAVOVI I PRIJEDLOZI]		Scopus
Exclusion	Non-CRT or quasi-experiment	J.Z. and G.Y.; February 6th, 2025	Mikhaylova T.V.	Integrated academic sport education system to build professional trainer's motivations: Frame model		Scopus
Exclusion	Book chapter	J.Z. and G.Y.; February 6th, 2025	Baca A.; Chetouani A.K.; Wallnöfer E.K.; Kornfeind P.; Exel J.	Integration of Digital Tools in Training and Sports Education	10.1007/978-981-97-2898-5_15	Scopus
Exclusion	Non-CRT or quasi-experiment	J.Z. and G.Y.; February 6th, 2025	Serkan, KURTİPEK ; Burçak, ÇELİK O. ; Fatih, YENEL İ. ; Levent, İLHAN E.	INVESTIGATION OF TIME MANAGEMENT SKILLS ACCORDING TOPERSONALITY CHARACTERISTICS OF UNIVERSITY STUDENTS WHO STUDY SPORT EDUCATION.		SPORTDiscus with Full Text
Exclusion	Non-CRT or quasi-experiment	J.Z. and G.Y.; February 6th, 2025	Casado-Robles, C; Mayorga-Vega, D; Guijarro-Romero, S; Viciana, J	Is the Sport Education Model effective in improving sportsmanship and physical activity in students?	10.5232/ricyde2020.06005	Web of Science
Exclusion	Not SEM intervention	J.Z. and G.Y.; February 6th, 2025	Gökçen C.; Ünal A.; Alpak G.; Çöpoglu U.S.; Abakay U.; Bayar H.; Bülbül F.	Is there any relationship between ADHD symptoms and choosing sports education at the university?	10.2190/PM.46.2.d	Scopus
Exclusion	Not SEM intervention	J.Z. and G.Y.; February 6th, 2025	Beaudet, Bob ; Acquaviva, John ; Grube, Dan	Jake Sport Education a Step Futher: Add Fitness.	10.1080/07303084.2004.10607299	SPORTDiscus with Full Text
Exclusion	Not SEM intervention	J.Z. and G.Y.; February 6th, 2025	Kapdan A.; Buldur B.; Kapdan A.; Ünal M.; Kustarci A.	Knowledge of first-aid measures of avulsion and replantation of teeth in schoolchildren with sports education; [Spor eğitimi gören öğrencilerin, dişlerin avulsiyon ve replantasyonu hakkindaki ilk yardim bilgi düzeyinin belirlenmesi]		Scopus
Exclusion	Non-CRT or quasi-experiment	J.Z. and G.Y.; February 6th, 2025	Chung Li ; Cruz, Alberto	Learning and Teaching Experiences of Sport Education.		SPORTDiscus with Full Text
Exclusion	Not SEM intervention	J.Z. and G.Y.; February 6th, 2025	Skotnikova A.V.	Learning task in implementation of developing predictive learning in higher sports education		Scopus
Exclusion	Non-CRT or quasi-experiment	J.Z. and G.Y.; February 6th, 2025	Glotova O.N.; Hastie P.A.	Learning to teach Sport Education in Russia: factors affecting model understanding and intentions to teach	10.1080/13573322.2012.732567	Scopus
Exclusion	Non-CRT or quasi-experiment	J.Z. and G.Y.; February 6th, 2025	Hordvik, M; MacPhail, A; Ronglan, LT	Learning to teach sport education: investigating a pre-service teacher's knowledge development	10.1080/13573322.2017.1322948	Web of Science
Exclusion	Non-CRT or quasi-experiment	J.Z. and G.Y.; February 6th, 2025	McCaughtry, Nate ; Sofo, Seidu ; Rovegno, Inez ; Curtner-Smith, Matthew	Learning to teach sport education: misunderstandings, pedagogical difficulties, and resistance.		SPORTDiscus with Full Text
Exclusion	Non-CRT or quasi-experiment	J.Z. and G.Y.; February 6th, 2025	McMahon E.; MacPhail A.	Learning to teach sport education: The experiences of a pre-service teacher	10.1177/1356336X07076878	Scopus
Exclusion	Non-CRT or quasi-experiment	J.Z. and G.Y.; February 6th, 2025	Abellán J.; Segovia Y.	Learning to teach through the Sport Education model in special schools: from theory to practice; [Aprendiendo a enseñar mediante el modelo de Educación Deportiva en centros de educación especial: de la teoría a la práctica]	10.47197/retos.v59.106909	Scopus
Exclusion	Non-CRT or quasi-experiment	J.Z. and G.Y.; February 6th, 2025	Zhang N.; Su R.	Longitudinal research on the application of sport education model to college physical education	10.33788/rcis.70.21	Scopus
Exclusion	Non-CRT or quasi-experiment	J.Z. and G.Y.; February 6th, 2025	Conor, Curran ; Porter, Dilwyn	Making connections: reflections on the sport-education nexus, with particular reference to sport and physical education in Ireland.	10.1080/17430437.2020.1769932	SPORTDiscus with Full Text
Exclusion	Not SEM intervention	J.Z. and G.Y.; February 6th, 2025	Salter, G.	Maori culture and tradition in the mainstream: teaching Te Reo Kori in sport education.		SPORTDiscus with Full Text
Exclusion	Not SEM intervention	J.Z. and G.Y.; February 6th, 2025	McMahon J.; Emerson R.S.W.; Ponchillia P.; Curtis A.	Measures of Self-Perception, Level of Physical Activity, and Body Mass Index of Participants of Sports Education Camps for Youths with Visual Impairments	10.1177/0145482X18818611	Scopus
Exclusion	Non-CRT or quasi-experiment	J.Z. and G.Y.; February 6th, 2025	Farias C.; Mesquita I.; Hastie P.A.; O’Donovan T.	Mediating Peer Teaching for Learning Games: An Action Research Intervention Across Three Consecutive Sport Education Seasons	10.1080/02701367.2017.1402114	Scopus
Exclusion	Non-CRT or quasi-experiment	J.Z. and G.Y.; February 6th, 2025	Wang, BF; Chen, SL	Middle School Students' Team Cohesion Development Within a Sport Education Season: A Mixed Methods Investigation	10.1123/jtpe.2022-0295	Web of Science
Exclusion	Review	J.Z. and G.Y.; February 6th, 2025	Fedorov D.S.; Kladkin N.N.; Fedorov M.A.; Vlasova L.D.	Military sports education of young people of Yakutia in prewar period and during great patriotic war		Scopus
Exclusion	Non-CRT or quasi-experiment	J.Z. and G.Y.; February 6th, 2025	Augustus A.N.; Zizzi S.; Minkler T.; Lindauer C.	Mindfulness for the Moment: Adapting Interventions for the Period of the Sport Season	10.1080/21520704.2022.2103222	Scopus
Exclusion	Non-CRT or quasi-experiment	J.Z. and G.Y.; February 6th, 2025	Hastie, Peter A. ; Wallhead, Tristan	Models-Based Practice in Physical Education: The Case for Sport Education.	10.1123/jtpe.2016-0092	SPORTDiscus with Full Text
Exclusion	Conference paper	J.Z. and G.Y.; February 6th, 2025	Xu M.	Modern information technology based interactive community sport education research and analysis	10.4028/www.scientific.net/AMR.926-930.4729	Scopus
Exclusion	Non-CRT or quasi-experiment	J.Z. and G.Y.; February 6th, 2025	Schwamberger B.; Curtner-Smith M.	Moral development and sporting behavior in sport education: A case study of a preservice teacher with a coaching orientation	10.1177/1356336X17753024	Scopus
Exclusion	Non-CRT or quasi-experiment	J.Z. and G.Y.; February 6th, 2025	Farias, Cláudio ; Valério, Carla ; Mesquita, Isabel	Motivating Students Through Content and Curriculum Models: Building a Sport Education Tactical Games Model (SETGM) Unit on Spikeball.	10.1080/07303084.2022.2100533	SPORTDiscus with Full Text
Exclusion	Non-CRT or quasi-experiment	J.Z. and G.Y.; February 6th, 2025	Perlman, Dana	Motivating the Student: Sport Education Can Be a Framework for Success.	10.1080/07303084.2014.926845	SPORTDiscus with Full Text
Exclusion	Nonequivalent control groups	J.Z. and G.Y.; February 6th, 2025	Martínez de Ojeda D.; Puente-Maxera F.; Méndez-Giménez A.; Puente-Maxera F.; Méndez-Giménez A.	Motivational and social effects of a multiannual sport education program; [Efectos motivacionales y sociales de un programa plurianual de educación deportiva]	10.15366/RIMCAFD2021.81.003	Scopus
Exclusion	Non-CRT or quasi-experiment	J.Z. and G.Y.; February 6th, 2025	Méndez-Giménez, A; Mahedero-Navarrete, MD; Puente-Maxera, F; de Ojeda, DM	Motivational effects after applying permanent and rotating roles through Sport Education model in Physical Education	10.12800/ccd.v18i56.1177	Web of Science
Exclusion	Review	J.Z. and G.Y.; February 6th, 2025	Chu, TL; Zhang, T	Motivational processes in Sport Education programs among high school students: A systematic review	10.1177/1356336X17751231	Web of Science
Exclusion	Conference paper	J.Z. and G.Y.; February 6th, 2025	Tang L.	Multimedia application research in sport education	10.1016/j.proeng.2011.08.796	Scopus
Exclusion	Non-CRT or quasi-experiment	J.Z. and G.Y.; February 6th, 2025	Strikwerda-Brown, J. ; Taggart, A.	No longer voiceless and exhausted: sport education and the primary generalist teacher.		SPORTDiscus with Full Text
Exclusion	Non-CRT or quasi-experiment	J.Z. and G.Y.; February 6th, 2025	Martínez de Ojeda, D. ; Puente-Maxera, F. ; Méndez-Giménez, A.	O ensino do handebol na escola: uma pesquisa-ação com o TGfU e com o Sport Education Model.	10.24215/23142561e250	SPORTDiscus with Full Text
Exclusion	Non-CRT or quasi-experiment	J.Z. and G.Y.; February 6th, 2025	Hastie, PA; Wallhead, TL	Operationalizing physical literacy through sport education	10.1016/j.jshs.2015.04.001	Web of Science
Exclusion	Non-CRT or quasi-experiment	J.Z. and G.Y.; February 6th, 2025	Choi, SM; Sum, KWR; Wallhead, TL; Leung, FLE; Ha, SCA; Sit, HPC	Operationalizing physical literacy through sport education in a university physical education program	10.1080/17408989.2021.1915266	Web of Science
Exclusion	Review	J.Z. and G.Y.; February 6th, 2025	Zhang J, Geok Soh K, Bai X, Mohd Anuar MA, Xiao W.	Optimizing learning outcomes in physical education: A comprehensive systematic review of hybrid pedagogical models integrated with the Sport Education Model	10.1371/journal.pone.0311957	PubMed
Exclusion	Not SEM intervention	J.Z. and G.Y.; February 6th, 2025	Obvintsev A.A.; Gorelov A.A.	Origin of professional military sports education in Russia (from monitor school to main school of gymnastics and fencing)		Scopus
Exclusion	Not SEM intervention	J.Z. and G.Y.; February 6th, 2025	Leal E.	Paving the way to a successful and safe sports season.	10.1177/1942602X09342107	Scopus
Exclusion	Control group is not standard or traditional teaching methods	J.Z. and G.Y.; February 6th, 2025	Hastie P.; Sinelnikov O.; Wallhead T.; Layne T.	Perceived and actual motivational climate of a mastery-involving sport education season	10.1177/1356336X14524858	Scopus
Exclusion	Non-CRT or quasi-experiment	J.Z. and G.Y.; February 6th, 2025	Martínez de Ojeda Pérez, Diego ; Calderón Luquin, Antonio ; Campos Sánchez, Alberto	Percepción de aprendizaje y satisfacción en una unidad didáctica integrada mediante el modelo de educación deportiva.		SPORTDiscus with Full Text
Exclusion	Nonequivalent control groups	J.Z. and G.Y.; February 6th, 2025	Segovia, Y; Gutiérrez, D	Perception of Exertion, involvement and physical fitness in a HIIT Program in Physical Education. Sport Education Model VS Traditional Approach		Web of Science
Exclusion	Non-CRT or quasi-experiment	J.Z. and G.Y.; February 6th, 2025	Pérez D.M.O.; Luquin A.C.; Sánchez A.C.	Perception of learning and satisfaction in an integrated unit with Sport Education; [Percepción de aprendizaje y satisfacción en una unidad didáctica integrada mediante el modelo de educación deportiva]		Scopus
Exclusion	Non-CRT or quasi-experiment	J.Z. and G.Y.; February 6th, 2025	Perlman, Dana ; Goc Karp, Grace	PETE Students' Opinions Towards the Sport Education Model.	10.22282/tojras.1469972	SPORTDiscus with Full Text
Exclusion	Non-CRT or quasi-experiment	J.Z. and G.Y.; February 6th, 2025	Isidori, Emanuele	Philosophy of Sport Education: Main Issues and Methodology.	10.1515/pcssr-2015-0003	SPORTDiscus with Full Text
Exclusion	Nonequivalent control groups	J.Z. and G.Y.; February 6th, 2025	Iserbyt P.; Dehandschutter T.; Leysen H.; Loockx J.	Physical Activity and Game Play Ability in a High School Sport Education Basketball Season	10.13189/saj.2022.100219	Scopus
Exclusion	Control group is not standard or traditional teaching methods	J.Z. and G.Y.; February 6th, 2025	Puente-Maxera F.; Méndez-Giménez A.; de Ojeda D.M.	Physical activity levels during a Sport Education season of games from around the world	10.1177/1356336X20939591	Scopus
Exclusion	Nonequivalent control groups	J.Z. and G.Y.; February 6th, 2025	Rocamora, Irene ; González-Víllora, Sixto ; Fernández-Río, Javier ; Arias-Palencia, Natalia María	Physical activity levels, game performance and friendship goals using two different pedagogical models: Sport Education and Direct Instruction.	10.1080/17408989.2018.1561839	SPORTDiscus with Full Text
Exclusion	Not SEM intervention	J.Z. and G.Y.; February 6th, 2025	Bendíková E.; Dobay B.	Physical and sport education as a tool for development of a positive attitude toward health and physical activity in adulthood	10.13187/ejced.2017.1.14	Scopus
Exclusion	Not SEM intervention	J.Z. and G.Y.; February 6th, 2025	Collinet, C.	Physical and sport education between 1965 and 1975 in France.		SPORTDiscus with Full Text
Exclusion	Not SEM intervention	J.Z. and G.Y.; February 6th, 2025	D'isanto T.	Physical and sport education between Italian academic system and European Research Council structure panel	10.14198/jhse.2019.14.Proc1.08	Scopus
Exclusion	Not SEM intervention	J.Z. and G.Y.; February 6th, 2025	Cirillo G.; Nughes E.; Acanfora A.; Altavilla G.; D’Isanto T.	Physical and sport education testing by quantitative and qualitative tools in assessment in senior school: A proposal		Scopus
Exclusion	Not SEM intervention	J.Z. and G.Y.; February 6th, 2025	Zagrevskaya A.I.	Physical culture and sports education of students relative to kinesiology		Scopus
Exclusion	Non-CRT or quasi-experiment	J.Z. and G.Y.; February 6th, 2025	Öznacar B.; Erdağ D.	Physical education and sports education candidate students awareness and knowledge status about physical education lessons designed for physically disabled individuals	10.1007/s11135-018-0716-7	Scopus
Exclusion	Review	J.Z. and G.Y.; February 6th, 2025	Góis F.M.D.; Gouveia É.R.; Sarmento H.; Peralta M.; Marques A.	Physical education classes based on sports education: A systematic review; [Aulas de educação física baseadas na educação desportiva: uma revisão sistemática]	10.6063/motricidade.17957	Scopus
Exclusion	Non-CRT or quasi-experiment	J.Z. and G.Y.; February 6th, 2025	Harvey, S; Pill, S; Hastie, P; Wallhead, T	Physical education teachers' perceptions of the successes, constraints, and possibilities associated with implementing the sport education model	10.1080/17408989.2020.1752650	Web of Science
Exclusion	Not SEM intervention	J.Z. and G.Y.; February 6th, 2025	Jenkinson K.; Benson A.	Physical education, sport education and physical activity policies: Teacher knowledge and implementation in their victorian state secondary school; [Education Physique, Education Sportive et Politiques d'Activité Physique: Implémentation et Connaissance des Enseignants dans les Ecoles Secondaires de l'Etat de Victoria]	10.1177/1356336X09364456	Scopus
Exclusion	Not SEM intervention	J.Z. and G.Y.; February 6th, 2025	Marschner P.; Seifert G.	Physical fitness of scholars in the 10th class of schools with specific planning of sport education; [ZUM NIVEAU KORPERLICHEN LEISTUNGSFAHIGKEIT VON SCHULERN IN 10. KLASSEN BEI AUSGEWAHLTEN LEHRPLANDISZIPLINEN DES SPORTUNTERRICHTS]		Scopus
Exclusion	Non-CRT or quasi-experiment	J.Z. and G.Y.; February 6th, 2025	McMahon J.; Emerson R.S.W.; Ponchillia P.; Curtis A.	Physical Performance of Participants of Sports Education Camps for Children with Visual Impairments	10.1177/0145482X18818613	Scopus
Exclusion	Control group is not standard or traditional teaching methods	J.Z. and G.Y.; February 6th, 2025	Purdy, LG; Kohe, GZ; Barker-Ruchti, N	Possibilities for an internationalised, inclusive pedagogy for transnational sport education: the case of a safe sport education programme in Lithuania	10.1080/13573322.2024.2429560	Web of Science
Exclusion	Non-CRT or quasi-experiment	J.Z. and G.Y.; February 6th, 2025	de Lucca M.H.S.; Impolcetto F.M.; Ginciene G.	Possibilities for teaching the technical conceptual knowledge of handball in a didactic unit based on Sport Education; [Posibilidades para la enseñanza de los conocimientos técnicos conceptuales del balonmano en una unidad didáctica basada en la Educación Deportiva]	10.47197/retos.v44i0.90930	Scopus
Exclusion	Not SEM intervention	J.Z. and G.Y.; February 6th, 2025	Seo J.-T.; Park B.-N.; Kim Y.-G.; Yeon K.-W.	Predictive Analysis of Sports Education Students’ Dropout in the Distance Learning Centre		Scopus
Exclusion	Not SEM intervention	J.Z. and G.Y.; February 6th, 2025	Choi S.M.; Sum K.W.R.; Leung F.L.E.; Ha S.C.A.; Sit C.; Yeung K.H.	Predictors of physical activity levels in university physical education implementing sport education	10.52082/jssm.2021.516	Scopus
Exclusion	Non-CRT or quasi-experiment	J.Z. and G.Y.; February 6th, 2025	James, Alisa R. ; Collier, Douglas ; Brusseau, Tim	Preservice Physical Educators' Perspectives of Sport Education.		SPORTDiscus with Full Text
Exclusion	Non-CRT or quasi-experiment	J.Z. and G.Y.; February 6th, 2025	Parker M.; Curtner-Smith M.	Preservice teachers' use of production and reproduction teaching styles within multi-activity and sport education units	10.1177/1356336X11430655	Scopus
Exclusion	Non-CRT or quasi-experiment	J.Z. and G.Y.; February 6th, 2025	Stran, Margaret ; Sinelnikov, Oleg ; Woodruff, Elizabeth	Pre-service teachers’ experiences implementing a hybrid curriculum: Sport education and teaching games for understanding.	10.1177/1356336X12450789	SPORTDiscus with Full Text
Exclusion	Not SEM intervention	J.Z. and G.Y.; February 6th, 2025	Ismiyanov V.V.; Rybina L.D.	PROBLEMS OF SPORTS EDUCATION AND SOCIALIZATION OF ORPHANS IN RUSSIA AND WAYS TO SOLVE THEM (ON THE EXAMPLE OF THE REPUBLIC OF SAKHA YAKUTIA)		Scopus
Exclusion	Non-CRT or quasi-experiment	J.Z. and G.Y.; February 6th, 2025	Chen Y.J.; Sinelnikov O.A.; Hastie P.	Professional development in physical education: Introducing the sport education model to teachers in Taiwan	10.1080/18377122.2013.760424	Scopus
Exclusion	Book chapter	J.Z. and G.Y.; February 6th, 2025	Macphail A.; Tannehill D.	PROFESSIONAL LEARNING OF PRIMARY GENERALIST TEACHERS IN IRELAND: Modelling Sport Education	10.4324/9780203807156-16	Scopus
Exclusion	Non-CRT or quasi-experiment	J.Z. and G.Y.; February 6th, 2025	Hastie, Peter ; Boyd, Korey ; Ward, Jeffery Kurt ; Stringfellow, Andy	Promoting the 50 Million Strong Agenda through Sport Education.	10.1080/07303084.2020.1798306	SPORTDiscus with Full Text
Exclusion	Not SEM intervention	J.Z. and G.Y.; February 6th, 2025	Bendíková E.; Holgado J.C.; Uvinha R.R.	PROPRIOFOOT CONCEPT IMPLEMENTED IN PHYSICAL AND SPORTS EDUCATION CLASSES WITH THE AIM OF IMPROVING FOOT HEALTH AND BODY POSTURE IN FEMALE STUDENTS	10.18276/cej.2024.1-01	Scopus
Exclusion	Book chapter	J.Z. and G.Y.; February 6th, 2025	Ang S.C.; Penney D.; Swabey K.	PURSUING SOCIAL AND EMOTIONAL LEARNING OUTCOMES THROUGH SPORT EDUCATION: An Australian case study	10.4324/9780203807156-11	Scopus
Exclusion	Not SEM intervention	J.Z. and G.Y.; February 6th, 2025	Accioly Júnior H.; Liparotti J.R.; Schneider L.C.; da Silva C.A.; Cavalcanti S.G.	Quali-quantitative analysis of influence of sports activities in the health of children and young people in a Program of Sports Education in Natal-Brasil; [Análise quali-quantitativa da influência das atividades físico-desportivas na saúde de crianças e jovens pertencentes a um programa de educação pelo esporte na Cidade do Natal - Brasil.]		Scopus
Exclusion	Not SEM intervention	J.Z. and G.Y.; February 6th, 2025	Knijnik J.; Spaaij R.; Jeanes R.	Reading and writing the game: Creative and dialogic pedagogies in sports education	10.1016/j.tsc.2019.03.005	Scopus
Exclusion	Control group is not standard or traditional teaching methods	J.Z. and G.Y.; February 6th, 2025	Guijarro E.; MacPhail A.; González-Víllora S.; Arias-Palencia N.M.	Relationship between personal and social responsibility and the roles undertaken in sport education	10.1123/JTPE.2019-0097	Scopus
Exclusion	Control group is not standard or traditional teaching methods	J.Z. and G.Y.; February 6th, 2025	Simonton, KL; Wallhead, T; Kern, B	Relationships Between Students' Emotional Experiences and Cognitive and Physical Achievement During a Middle School Hybrid Sport Education Tactical Model Season	10.1123/jtpe.2023-0022	Web of Science
Exclusion	Not SEM intervention	J.Z. and G.Y.; February 6th, 2025	Kinze W.	Remarks on sports education from the viewpoint of the pediatric neuropsychiatrist; [Anmerkungen zum Sportunterricht aus der Sicht eines Kinderneuropsychiaters.]		Scopus
Exclusion	Non-CRT or quasi-experiment	J.Z. and G.Y.; February 6th, 2025	Mesquita I.; Pereira J.A.R.; Araújo R.; Farias C.; Rolim R.	Representations of the students and their teacher about the educational value of sport education model within an athletic unit; [Representação dos alunos e professora acerca do valor educativo do Modelo de Educação Desportiva numa unidade didática de Atletismo]	10.6063/motricidade.4213	Scopus
Exclusion	Conference paper	J.Z. and G.Y.; February 6th, 2025	Wang J.	Research on college sports education promoting students social adaptability	10.1007/978-3-642-29084-8_72	Scopus
Exclusion	Non-CRT or quasi-experiment	J.Z. and G.Y.; February 6th, 2025	Hastie, P.A.	Research on sport education: current findings and future possibilities.		SPORTDiscus with Full Text
Exclusion	Conference paper	J.Z. and G.Y.; February 6th, 2025	Bin, L	Research on the Development Trend of Basketball Teaching Reform and the Impact on the College Sport Education		Web of Science
Exclusion	Conference paper	J.Z. and G.Y.; February 6th, 2025	Li, SS	Research on the Improvement of Undergraduates Comprehensive Quality by Application of Sport Education Model		Web of Science
Exclusion	Data unavailable	J.Z. and G.Y.; February 6th, 2025	Zhang J.	Research on the Promotion Strategy of Multimedia Network Educational Platform in College Sports Education	10.1088/1742-6596/1533/2/022084	Scopus
Exclusion	Non-CRT or quasi-experiment	J.Z. and G.Y.; February 6th, 2025	Clarke, G. ; Quill, M.	Researching sport education in action: a case study.		SPORTDiscus with Full Text
Exclusion	Control group is not standard or traditional teaching methods	J.Z. and G.Y.; February 6th, 2025	Liu, HR; Shen, W; Hastie, PA	Responses of Chinese university students and their teacher to a season of Sport Education	10.30819/iss.42-2.02	Web of Science
Exclusion	Non-CRT or quasi-experiment	J.Z. and G.Y.; February 6th, 2025	Mohr, Derek J. ; Townsend, J. Scoff ; Pritchard, Tony	Rethinking Middle School Physical Education: Combining Lifetime Leisure Activities and Sport Education to Encourage Physical Activity.		SPORTDiscus with Full Text
Exclusion	Review	J.Z. and G.Y.; February 6th, 2025	Araújo R.; Mesquita I.; Hastie P.A.	Review of the status of learning in research on sport education: Future research and practice		Scopus
Exclusion	Not SEM intervention	J.Z. and G.Y.; February 6th, 2025	Li Z.; Slavkova O.; Gao Y.	Role of digitalization, digital competence, and parental support on performance of sports education in low-income college students	10.3389/fpsyg.2022.979318	Scopus
Exclusion	Control group is not standard or traditional teaching methods	J.Z. and G.Y.; February 6th, 2025	Hastie P.A.; Sinelnikov O.A.	Russian students' participation in and perceptions of a season of Sport Education	10.1177/1356336X06065166	Scopus
Exclusion	Control group is not standard or traditional teaching methods	J.Z. and G.Y.; February 6th, 2025	Farias C.; Hastie P.A.; Mesquita I.	Scaffolding student–coaches’ instructional leadership toward student-centred peer interactions: A yearlong action-research intervention in sport education	10.1177/1356336X16687303	Scopus
Exclusion	Control group is not standard or traditional teaching methods	J.Z. and G.Y.; February 6th, 2025	Hastie P.A.	Skill and tactical development during a sport education season	10.1080/02701367.1998.10607711	Scopus
Exclusion	Control group is not standard or traditional teaching methods	J.Z. and G.Y.; February 6th, 2025	Syahrastani; Hidayat H.; Komaini A.; Gemaini A.; Zulbahri	Smart Application for Smart Learning: How the Influence of the Factors on Student Swimming Learning Outcomes in Sports Education	10.3991/ijim.v16i17.34365	Scopus
Exclusion	Nonequivalent control groups	J.Z. and G.Y.; February 6th, 2025	Pereira J.; Araújo R.; Farias C.; Bessa C.; Mesquita I.	Sport education and direct instruction units: Comparison of student knowledge development in athletics		Scopus
Exclusion	Control group is not standard or traditional teaching methods	J.Z. and G.Y.; February 6th, 2025	Wallhead, Tristan L. ; Hagger, Martin ; Smith, Derek T.	Sport Education and Extracurricular Sport Participation: An ExaminationUsing the Trans-Contextual Model of Motivation.	10.5641/027013610X13088600029256	SPORTDiscus with Full Text
Exclusion	Non-CRT or quasi-experiment	J.Z. and G.Y.; February 6th, 2025	Belfiore P.; Tafuri D.; Ascione A.; Di Palma D.	Sport education and health promotion in the school	10.19193/0393-6384_2019_2_167	Scopus
Exclusion	Non-CRT or quasi-experiment	J.Z. and G.Y.; February 6th, 2025	Collier, Connie	Sport education and preservice education.	10.1080/07303084.1998.10605554	SPORTDiscus with Full Text
Exclusion	Control group is not standard or traditional teaching methods	J.Z. and G.Y.; February 6th, 2025	Wallhead, TristanL. ; Garn, AlexC. ; Vidoni, Carla	Sport Education and social goals in physical education: relationships with enjoyment, relatedness, and leisure-time physical activity.	10.1080/17408989.2012.690377	SPORTDiscus with Full Text
Exclusion	Non-CRT or quasi-experiment	J.Z. and G.Y.; February 6th, 2025	ZAVRŠNIK, JERNEJ ; VOŠNER, HELENA BLAŽUN ; KOKOL, PETER ; PIŠOT, RADO ; KREČIČ5, MARIJA JAVORNIK	Sport education and society: bibliometric visualization of taxonomy.	10.7752/jpes.2016.04203	SPORTDiscus with Full Text
Inclusion	Inclusion	J.Z. and G.Y.; February 6th, 2025	Burgueño R.; Medina-casaubón J.	Sport education and sportsmanship orientations: An intervention in high school students	10.3390/ijerph17030837	Scopus
Inclusion	Inclusion	J.Z. and G.Y.; February 6th, 2025	Bessa C.; Hastie P.; Rosado A.; Mesquita I.	Sport education and traditional teaching: Influence on students’ empowerment and self-confidence in high school physical education classes	10.3390/su13020578	Scopus
Inclusion	Inclusion	J.Z. and G.Y.; February 6th, 2025	Fernandez-Rio J.; Casey A.	Sport education as a cooperative learning endeavour	10.1080/17408989.2020.1810220	Scopus
Exclusion	Control group is not standard or traditional teaching methods	J.Z. and G.Y.; February 6th, 2025	Farias, Cláudio ; Valério, Carla ; Mesquita, Isabel	Sport Education as a Curriculum Approach to Student Learning of Invasion Games: Effects on Game Performance and Game Involvement.		SPORTDiscus with Full Text
Exclusion	Non-CRT or quasi-experiment	J.Z. and G.Y.; February 6th, 2025	Hastie, Peter A. ; Ward, Jeffrey K. ; Brock, Sheri J.	Sport Education for Social Competence in K-12 Physical Education.	10.1080/00336297.2021.1986410	SPORTDiscus with Full Text
Exclusion	Non-CRT or quasi-experiment	J.Z. and G.Y.; February 6th, 2025	Sinelnikov, Oleg A.	Sport Education for Teachers: Professional Development When Introducing a Novel Curriculum Model.	10.1177/1356336X09105213	SPORTDiscus with Full Text
Exclusion	Book chapter	J.Z. and G.Y.; February 6th, 2025	Tsangaridou N.	SPORT EDUCATION IN THE ELEMENTARY SCHOOL: A report from Cyprus	10.4324/9780203807156-8	Scopus
Exclusion	Conference paper	J.Z. and G.Y.; February 6th, 2025	Ishak, M	Sport Education Model (SEM) Towards Study Result of Passing		Web of Science
Exclusion	Non-CRT or quasi-experiment	J.Z. and G.Y.; February 6th, 2025	Puente-Maxera F.; Méndez-Giménez A.; de Oieda D.M.	Sport education model and roles' dynamics. Effects of an intervention on motivational variables of elementary school's students; [Modelo de educación deportiva y dinámica de roles. Efectos de una intervención sobre las variables motivacionales de estudiantes de primaria]	10.12800/ccd.v1i1.1149	Scopus
Exclusion	Nonequivalent control groups	J.Z. and G.Y.; February 6th, 2025	Cuevas R.; García-López L.M.; Serra-Olivares J.	Sport education model and self-determination theory: An intervention in secondary school children	10.26582/k.48.1.15	Scopus
Exclusion	Non-CRT or quasi-experiment	J.Z. and G.Y.; February 6th, 2025	Abellán J.; Segovia Y.	Sport education model and students with intellectual impairments: A study of four cases; [Educación deportiva y alumnado con discapacidad intelectual: Un estudio de cuatro casos]	10.5232/RICYDE2021.06304	Scopus
Exclusion	Conference paper	J.Z. and G.Y.; February 6th, 2025	Haobo M.	Sport education model in university basketball option class teaching experimental study	10.1109/ICCSN.2011.6014642	Scopus
Inclusion	Inclusion	J.Z. and G.Y.; February 6th, 2025	Mendez-Giménez, A; Fernández-Río, J; Méndez-Alonso, D	SPORT EDUCATION MODEL VERSUS TRADITIONAL MODEL: EFFECTS ON MOTIVATION AND SPORTSMANSHIP		Web of Science
Exclusion	Book chapter	J.Z. and G.Y.; February 6th, 2025	Casey A.	Sport education through the eyes of a teacher-researcher and his students	10.4324/9780203807156-13	Scopus
Exclusion	Non-CRT or quasi-experiment	J.Z. and G.Y.; February 6th, 2025	Burgueño R.; Medina-Casaubón J.; Morales-Ortiz E.; Cueto-Martín B.; Sánchez-Gallardo I.	Sport Education Versus Traditional Teaching: Influence on motivational regulation in High School students; [Educación Deportiva versus Enseñanza Tradicional: Influencia sobre la regulación motivacional en alumnado de Bachillerato]		Scopus
Exclusion	Control group is not standard or traditional teaching methods	J.Z. and G.Y.; February 6th, 2025	Puente-Maxera F.; Mahedero-Navarrete M.P.; Méndez-Giménez A.; Martínez de Ojeda D.	Sport education, roles and vulnerability. Influence on responsibility and intercultural competence; [Educación deportiva, roles y vulnerabilidad. Influencia en la responsabilidad e interculturalidad]	10.15366/rimcafd2020.80.001	Scopus
Exclusion	Non-CRT or quasi-experiment	J.Z. and G.Y.; February 6th, 2025	Dyson B.; Griffin L.L.; Hastie P.	Sport education, tactical games, and cooperative learning: Theoretical and pedagogical considerations	10.1080/00336297.2004.10491823	Scopus
Exclusion	Non-CRT or quasi-experiment	J.Z. and G.Y.; February 6th, 2025	Hong-Min Lee ; Seung-Yeop Baek	Sport Education: Motivating Students with Disabilities in Physical Education.		SPORTDiscus with Full Text
Exclusion	Review	J.Z. and G.Y.; February 6th, 2025	Wallhead, Tristan ; O'sullivan, Mary	Sport Education: physical education for the new millennium?	10.1080/17408980500105098	SPORTDiscus with Full Text
Exclusion	Review	J.Z. and G.Y.; February 6th, 2025	MacPhail A.; Kirk D.; Kinchin G.	Sport Education: Promoting Team Affiliation Through Physical Education	10.1123/jtpe.23.2.106	Scopus
Exclusion	Non-CRT or quasi-experiment	J.Z. and G.Y.; February 6th, 2025	Casado-Robles C.; Mayorga-Vega D.; Guijarro-Romero S.; Viciana J.	Sport education-based irregular teaching unit and students’ physical activity during school recess	10.1080/00220671.2020.1806014	Scopus
Exclusion	Non-CRT or quasi-experiment	J.Z. and G.Y.; February 6th, 2025	Martin M.R.; Zimmerman R.; Ciotto C.	Sport Nutritionist: A New Sport Education Role	10.1080/08924562.2015.1025171	Scopus
Exclusion	Non-CRT or quasi-experiment	J.Z. and G.Y.; February 6th, 2025	Griffin, Joy	Sport Psychology: Myths in Sport Education and Physical Education.	10.1080/07303084.2008.10598223	SPORTDiscus with Full Text
Exclusion	Irrelevant populations	J.Z. and G.Y.; February 6th, 2025	Pereira, José Araújo, Rui Farias, Cláudio Bessa, Cristiana Mesquita, Isabel	Sport Education and Direct Instruction Units: Comparison of Student Knowledge Development in Athletics		EBSCO host (CINAHL with Full Text)
Exclusion	Control group is not standard or traditional teaching methods	J.Z. and G.Y.; February 6th, 2025		Sport Education as a Curriculum Approach to Student Learning of Invasion Games: Effects on Game Performance and Game Involvement		EBSCO host (CINAHL with Full Text)
Exclusion	Non-CRT or quasi-experiment	J.Z. and G.Y.; February 6th, 2025	Puente-Maxera F.; Méndez-Giménez A.; de Ojeda D.M.	Sports education and introduction to invasion sports in early primary education	10.5672/apunts.2014-0983.es.(2020/2).140.04	Scopus
Exclusion	Irrelevant populations	J.Z. and G.Y.; February 6th, 2025	Savel'eva A.N.	Sports education of rowers within classes in university sports club		Scopus
Exclusion	Irrelevant populations	J.Z. and G.Y.; February 6th, 2025	Ginanjar A.; Suherman A.; Juliantine T.; Hidayat Y.	Sports orientation during learning team or individual sports using a sport education model; [Orientasi olahraga dalam pembelajaran olahraga tim atau olahraga individu menggunakan sport education model]	10.21831/cp.v38i2.24021	Scopus
Exclusion	Book chapter	J.Z. and G.Y.; February 6th, 2025	Osborne R.; Da Silva C.A.F.; Votre S.J.	Sports, education and sustainable development: A Brazilian reflection		Scopus
Exclusion	Non-CRT or quasi-experiment	J.Z. and G.Y.; February 6th, 2025	Guijarro E.; Evangelio C.; Estrada-Oliver L.; Wahl-Alexander Z.	Strategies for Applying a Multi-Country Sport Education Approach in Elementary Schools	10.1080/07303084.2024.2396290	Scopus
Exclusion	Non-CRT or quasi-experiment	J.Z. and G.Y.; February 6th, 2025	Perlman, Dana ; Forrest, Greg	Student Coaches in Sport Education: A Case Study Examination of Their Influence on the Perceptions and Experiences of Their Players.	10.18666/TPE-2018-V75-I5-8229	SPORTDiscus with Full Text
Exclusion	Control group is not standard or traditional teaching methods	J.Z. and G.Y.; February 6th, 2025	Farias C.; Mesquita I.; Hastie P.A.	Student game-play performance in invasion games following three consecutive hybrid Sport Education seasons	10.1177/1356336X18769220	Scopus
Exclusion	Control group is not standard or traditional teaching methods	J.Z. and G.Y.; February 6th, 2025	Mohr, Derek J. ; Sibley, Benjamin A. ; Townsend, J. Scott	Student Perceptions of University Physical Activity Instruction Courses Taught Utilizing Sport Education.		SPORTDiscus with Full Text
Exclusion	Control group is not standard or traditional teaching methods	J.Z. and G.Y.; February 6th, 2025	Hastie P.A.; Trost S.G.	Student physical activity levels during a season of sport education	10.1123/pes.14.1.64	Scopus
Exclusion	Non-CRT or quasi-experiment	J.Z. and G.Y.; February 6th, 2025	Pill S.	Student reflections of sport education in one urban australian primary school	10.1080/18377122.2010.9730335	Scopus
Exclusion	Control group is not standard or traditional teaching methods	J.Z. and G.Y.; February 6th, 2025	Liu, L; Luo, X; Wang, YS	Student Self-Efficacy on Personal and Social Responsibility within A Sport Education Model	10.33788/rcis.72.15	Web of Science
Exclusion	Control group is not standard or traditional teaching methods	J.Z. and G.Y.; February 6th, 2025	Araújo, R; Mesquita, I; Hastie, P; Pereira, C	Students' game performance improvements during a hybrid sport education-step-game-approach volleyball unit	10.1177/1356336X15597927	Web of Science
Exclusion	Control group is not standard or traditional teaching methods	J.Z. and G.Y.; February 6th, 2025	Araújo, R; Delgado, M; Azevedo, E; Mesquite, I	STUDENTS' TACTICAL UNDERSTANDING DURING A HYBRID SPORT EDUCATION/STEP-GAME APPROACH MODEL VOLLEYBALL TEACHING UNIT	10.22456/1982-8918.97764	Web of Science
Exclusion	Data unavailable	J.Z. and G.Y.; February 6th, 2025	Wiemeyer, J	Students' Use of and Attitudes Towards Information and Communication Technologies in Sport Education Cross-Sectional Surveys Over the Past 15 Years	10.1007/978-3-319-67846-7_14	Web of Science
Exclusion	Non-CRT or quasi-experiment	J.Z. and G.Y.; February 6th, 2025	Brock, S; Hastie, P	Students' verbal exchanges and dynamics during Sport Education	10.1177/1356336X16629582	Web of Science
Exclusion	Conference paper	J.Z. and G.Y.; February 6th, 2025	Zhang K.-L.; Zhang L.; Bao J.; Shi J.-L.; Liu G.	Study on application of sport education model on ball teaching in university	10.1063/5.0020316	Scopus
Inclusion	Inclusion	J.Z. and G.Y.; February 6th, 2025	Luna P.; Rodríguez-Donaire A.; Rodrigo-Ruiz D.; Cejudo J.	Subjective well-being and psychosocial adjustment: Examining the effects of an intervention based on the sport education model on children	10.3390/su12114570	Scopus
Exclusion	Book chapter	J.Z. and G.Y.; February 6th, 2025	O’donovan T.M.; Macphail A.; Kirk D.	SUSTAINABLE SPORT EDUCATION IN PRIMARY EDUCATION: An English case study	10.4324/9780203807156-3	Scopus
Exclusion	Non-CRT or quasi-experiment	J.Z. and G.Y.; February 6th, 2025	Engelsrud G.; Rugseth G.; Nordtug B.	Taking time for new ideas: learning qualitative research methods in higher sports education	10.1080/13573322.2021.2014804	Scopus
Exclusion	Full text not available	J.Z. and G.Y.; February 6th, 2025	Li L.; Moosbrugger M.E.; Mullin E.M.; Wang A.; Louis M.	Targeting Well-Being and Physical Activity through Sport Education in Higher Education	10.1080/00336297.2022.2149416	Scopus
Exclusion	Control group is not standard or traditional teaching methods	J.Z. and G.Y.; February 6th, 2025	Hastie, PeterA. ; Curtner-Smith, MatthewD.	Teacher and Student's Perspectives on Their Experiences Within Hybrid Sport Education-Cooperative Learning Pedagogical Model Units in Elementary Physical Education.	10.1123/jtpe.2021-0304	SPORTDiscus with Full Text
Exclusion	Non-CRT or quasi-experiment	J.Z. and G.Y.; February 6th, 2025	Carriedo, A; Méndez-Giménez, A; Fernández-Río, J; Cecchini, JA	Teaching and Assessment of physical fitness in Secondary Education: A proposal based on the Sport Education Model		Web of Science
Exclusion	Non-CRT or quasi-experiment	J.Z. and G.Y.; February 6th, 2025	Conor, Curran ; Porter, Dilwyn	Teaching and Learning Sport Education: A Self-Study Exploring the Experiences of a Teacher Educator and Pre-Service Teachers.	10.1123/jtpe.2016-0166	SPORTDiscus with Full Text
Exclusion	Non-CRT or quasi-experiment	J.Z. and G.Y.; February 6th, 2025	Hastie P.A.; Buchanan A.M.	Teaching Responsibility Through Sport Education: Prospects of a Coalition	10.1080/02701367.2000.10608877	Scopus
Exclusion	Non-CRT or quasi-experiment	J.Z. and G.Y.; February 6th, 2025	Junyor, JLRM; Krahenbuehl, T	Teachinghandball at school: action research through TGfU and the Sport Education Model	10.24215/23142561e250	Web of Science
Exclusion	Non-CRT or quasi-experiment	J.Z. and G.Y.; February 6th, 2025	Hassan A.; Abdelfatah W.	Technological competencies in the education of undergraduate students in sports education	10.14198/jhse.2023.183.11	Scopus
Exclusion	Data unavailable	J.Z. and G.Y.; February 6th, 2025	Trung N.D.; Huy D.T.N.; Thao P.T.B.; Le T.-H.; Hien D.T.	Technology Devices in Sport Education, Technology Applications with Wearable Sensor and Accelerometer in Physical Exercises—And Ho Chi Minh and Lenin Ideologies on Physical Exercise for the Youth	10.1007/978-981-16-9756-2_17	Scopus
Exclusion	Non-CRT or quasi-experiment	J.Z. and G.Y.; February 6th, 2025	Worts P.R.; Schatz P.; Burkhart S.O.	Test Performance and Test-Retest Reliability of the Vestibular/Ocular Motor Screening and King-Devick Test in Adolescent Athletes During a Competitive Sport Season	10.1177/0363546518768750	Scopus
Exclusion	Non-CRT or quasi-experiment	J.Z. and G.Y.; February 6th, 2025	Luguetti, C; Goodyear, VA; André, MH	That is like a 24 hours-day tournament!': using social media to further an authentic sport experience within sport education	10.1080/13573322.2017.1292235	Web of Science
Exclusion	Not SEM intervention	J.Z. and G.Y.; February 6th, 2025	Eerdenisuyila E.; Li H.; Chen W.	The analysis of generative adversarial network in sports education based on deep learning	10.1038/s41598-024-81107-5	Scopus
Exclusion	Non-CRT or quasi-experiment	J.Z. and G.Y.; February 6th, 2025	Luguetti C.; Lopes P.; Sobrinho D.R.D.S.; Carbinatto M.V.; MacPhail A.	The complexity, tensions and struggles in developing learning communities throughout a Sport Education season	10.1177/1356336X18802285	Scopus
Exclusion	Not SEM intervention	J.Z. and G.Y.; February 6th, 2025	Ma C.	The contemporary value and practical strategy of sports education in colleges and universities under the perspective of "five education"	10.2478/amns-2024-1284	Scopus
Exclusion	Not SEM intervention	J.Z. and G.Y.; February 6th, 2025	Razouki A.; Khzami S.-E.; Selmaoui S.; Agorram B.	The contribution of physical and sports education to health education of Moroccan middle school students: Representations and practices of teachers	10.4103/jehp.jehp_1021_20	Scopus
Exclusion	Conference paper	J.Z. and G.Y.; February 6th, 2025	Bukhari K.; Efendi Z.M.; Jama J.	The Development of Physical and Sport Education Learning Model by Using Small Games	10.1088/1742-6596/1387/1/012014	Scopus
Exclusion	Irrelevant populations	J.Z. and G.Y.; February 6th, 2025	Hastie P.A.; Calderón A.; Rolim R.J.; Guarino A.J.	The development of skill and knowledge during a sport education season of track and field athletics	10.1080/02701367.2013.812001	Scopus
Exclusion	Not SEM intervention	J.Z. and G.Y.; February 6th, 2025	Lengkana A.S.; Muhtar T.; Supriyadi T.; Safari I.; Kemala A.; Ginting A.; Raswin	The DR-GOS Model: Early Detection of the Potential of Children with Disabilities through a Sports Education Approach	10.13189/saj.2024.120107	Scopus
Exclusion	Non-CRT or quasi-experiment	J.Z. and G.Y.; February 6th, 2025	Iserbyt, P; Dehandschutter, T; Leysen, H; van der Mars, H	The Effect of a Coaching Clinic on Student-Coaches' Behavior During a Basketball Sport Education Season With Preservice Teachers	10.1123/jtpe.2021-0147	Web of Science
Exclusion	Not SEM intervention	J.Z. and G.Y.; February 6th, 2025	Lentillon-Kaestner V.; Patelli G.	The effect of alternating grouping forms on the pleasure felt in physical and sports education; [Effet de l'alternance des formes de groupement sur le plaisir ressenti en éducation physique et sportive]	10.3917/sta.116.0061	Scopus
Exclusion	Non-CRT or quasi-experiment	J.Z. and G.Y.; February 6th, 2025	Wahl-Alexander, Z; Malecki, A; Smart, S	The Effect of Prompting and Group Contingency on Middle School Students' Physical Activity During a Badminton Sport Education Season	10.18666/TPE-2020-V77-I2-9570	Web of Science
Inclusion	Inclusion	J.Z. and G.Y.; February 6th, 2025	Sukiri; Widyawan D.; Setiawan I.; Pelana R.; Sari E.F.N.; Razali	The effect of sport education model on self-empowerment and self-confidence	10.21831/cp.v43i3.60078	Scopus
Exclusion	Non-CRT or quasi-experiment	J.Z. and G.Y.; February 6th, 2025	Chan, Ka Lun ; Cruz, Alberto	The Effect of Sport Education on Secondary Six Students' Learning Interest and Collaboration in Football Lessons.		SPORTDiscus with Full Text
Exclusion	Control group is not standard or traditional teaching methods	J.Z. and G.Y.; February 6th, 2025	Ginanjar A.; Ramadhan R.; Effendy F.; Kharisma Y.; Agustin N.M.	The Effect of Sport Education Season Futsal on College Student Sport Orientation	10.13189/saj.2023.110428	Scopus
Exclusion	Review	J.Z. and G.Y.; February 6th, 2025	Zhang J, Xiao W, Soh KG, Yao G, Anuar MABM, Bai X, Bao L.	The effect of the Sport Education Model in physical education on student learning attitude: a systematic review	10.1186/s12889-024-18243-0	PubMed
Exclusion	Review	J.Z. and G.Y.; February 6th, 2025	ABĂLAȘEI, Beatrice ; IACOB, Radu ; PUNI, Rareș	The effect of the Sport Education Model on basic needs, intrinsic motivation and prosocial attitudes: A systematic review and multilevel meta-analysis.	10.1177/1356336X211017938	SPORTDiscus with Full Text
Exclusion	Review	J.Z. and G.Y.; February 6th, 2025	Zhangl, J; Sohl, KG; Anuar, MAB; Lin, XF; Baol, L; Nasiruddin, NJM	The Effect of the Sport Education Model on Sports Ability: A Critical Systematic Review		Web of Science
Exclusion	Review	J.Z. and G.Y.; February 6th, 2025	Böke H.	The effect of the use of sports education model on the multi-directional development of students: A meta-analysis study; [El efecto del uso del modelo de educación deportiva en el desarrollo multidireccional de los estudiantes: un estudio de metaanálisis]	10.46661/ijeri.6338	Scopus
Exclusion	Review	J.Z. and G.Y.; February 6th, 2025	García-López, L.M. ; Gutiérrez, D.	The effects of a sport education season on empathy and assertiveness.	10.1080/17408989.2013.780592	SPORTDiscus with Full Text
Exclusion	Book chapter	J.Z. and G.Y.; February 6th, 2025	Jess M.; Carse N.; McMillan P.; Atencio M.	THE EMERGENCE OF SPORT EDUCATION IN SCOTTISH PRIMARY SCHOOLS	10.4324/9780203807156-5	Scopus
Exclusion	Non-CRT or quasi-experiment	J.Z. and G.Y.; February 6th, 2025	Araújo, Rui Manuel Flores ; Hastie, Peter Andrew ; de Assunção Bessa Pereira, Cristiana Helena ; Mesquita, Isabel Maria Ribeiro	The evolution of student-coach's pedagogical content knowledge in a combined use of sport education and the step-game-approach model.	10.1080/17408989.2017.1294668	SPORTDiscus with Full Text
Exclusion	Non-CRT or quasi-experiment	J.Z. and G.Y.; February 6th, 2025	CRUZ, Alberto	The Experience of Implementing Sport Education Model.		SPORTDiscus with Full Text
Exclusion	Control group is not standard or traditional teaching methods	J.Z. and G.Y.; February 6th, 2025	Mesquita, I; Farias, C; Hastie, P	The impact of a hybrid Sport Education-Invasion Games Competence Model soccer unit on students' decision making, skill execution and overall game performance	10.1177/1356336X12440027	Web of Science
Exclusion	Full text not available	J.Z. and G.Y.; February 6th, 2025	Hastie P.A.; Sluder J.B.; Buchanan A.M.; Wadsworth D.D.	The impact of an obstacle course sport education season on students' aerobic fitness levels	10.1080/02701367.2009.10599620	Scopus
Exclusion	Non-CRT or quasi-experiment	J.Z. and G.Y.; February 6th, 2025	Li, P; Wang, W; Liu, HR; Zhang, CH; Hastie, PA	The Impact of Sport Education on Chinese Physical Education Majors' Volleyball Competence and Knowledge	10.3390/su14031187	Web of Science
Exclusion	Full text not available	J.Z. and G.Y.; February 6th, 2025	Cuevas, Ricardo ; García-López, Luis Miguel ; Serra-Olivares, Jaime	The Impact of Sport Education on Chinese Physical Education Majors' Volleyball Content Knowledge and Performance.	10.1080/02701367.2022.2026866	SPORTDiscus with Full Text
Exclusion	Non-CRT or quasi-experiment	J.Z. and G.Y.; February 6th, 2025	ABĂLAȘEI, Beatrice ; IACOB, Radu ; PUNI, Rareș	The impact of sport education on fundamental values.	10.1515/tperj-2017-0016	SPORTDiscus with Full Text
Inclusion	Inclusion	J.Z. and G.Y.; February 6th, 2025	Liu H.; Shen W.; Hu A.; Wang W.; Li W.; Hastie P.A.	The Impact of Sport Education on Physical Education Majors’ Basketball Content Knowledge and Performance	10.1123/jtpe.2022-0058	Scopus
Exclusion	Non-CRT or quasi-experiment	J.Z. and G.Y.; February 6th, 2025	Iserbyt, P; Ward, P; Martens, J	The influence of content knowledge on teaching and learning in Traditional and Sport Education contexts: an exploratory study	10.1080/17408989.2015.1050662	Web of Science
Exclusion	Control group is not standard or traditional teaching methods	J.Z. and G.Y.; February 6th, 2025	Deenihan J.T.; MacPhail A.	The influence of organizational socialization in preservice teachers' delivery of Sport Education	10.1123/jtpe.2016-0218	Scopus
Exclusion	Non-CRT or quasi-experiment	J.Z. and G.Y.; February 6th, 2025	Spittle, Michael ; Byrne, Kate	The influence of Sport Education on student motivation in physical education.	10.1080/17408980801995239	SPORTDiscus with Full Text
Exclusion	Non-CRT or quasi-experiment	J.Z. and G.Y.; February 6th, 2025	Brock, SheriJ. ; Rovegno, Inez ; Oliver, KimberlyL.	The influence of student status on student interactions and experiences during a sport education unit.	10.1080/17408980802400494	SPORTDiscus with Full Text
Exclusion	Non-CRT or quasi-experiment	J.Z. and G.Y.; February 6th, 2025	Perlman D.	The influence of the Sport Education Model on amotivated students' in-class physical activity	10.1177/1356336X12450795	Scopus
Exclusion	Irrelevant populations	J.Z. and G.Y.; February 6th, 2025	Perlman, D	The influence of the Sport Education Model on developing autonomous instruction	10.1080/17408989.2011.594430	Web of Science
Exclusion	Non-CRT or quasi-experiment	J.Z. and G.Y.; February 6th, 2025	Hastie, P.A. ; Carlson, T.B.	The infusion of participatory democracy in a season of sport education.		SPORTDiscus with Full Text
Exclusion	Non-CRT or quasi-experiment	J.Z. and G.Y.; February 6th, 2025	Hastie P.A.; Correia F.; Muten Y.; Alshuraymi A.N.	The lived experience of sport education: a web of interconnected experiences	10.1080/17408989.2025.2451037	Scopus
Exclusion	Control group is not standard or traditional teaching methods	J.Z. and G.Y.; February 6th, 2025	Araújo, Rui ; Hastie, Peter ; Lohse, Keith R. ; Bessa, Cristiana ; Mesquita, Isabel	The long-term development of volleyball game play performance using Sport Education and the Step-Game-Approach model.	10.1177/1356336X17730307	SPORTDiscus with Full Text
Exclusion	Non-CRT or quasi-experiment	J.Z. and G.Y.; February 6th, 2025	Choi S.M.; Wang F.-J.; Sum R.K.W.; Ching B.H.-H.; Leung E.F.L.; Ho R.W.K.	The motivational impact of sport education model on daily physical activity levels among university students: a mediation analysis	10.1038/s41598-024-78446-8	Scopus
Exclusion	Non-CRT or quasi-experiment	J.Z. and G.Y.; February 6th, 2025	Ponchillia P.E.; Armbruster J.; Wiebold J.	The National Sports Education Camps Project: Introducing sports skills to students with visual impairments through short-term specialized instruction	10.1177/0145482x0509901107	Scopus
Exclusion	Control group is not standard or traditional teaching methods	J.Z. and G.Y.; February 6th, 2025	Hastie, PA	The participation and perceptions of girls within a unit of sport education	10.1123/jtpe.17.2.157	Web of Science
Exclusion	Non-CRT or quasi-experiment	J.Z. and G.Y.; February 6th, 2025	Farias, C; Wallhead, T; Mesquita, I	The Project Changed My Life': Sport Education's Transformative Potential on Student Physical Literacy	10.1080/02701367.2019.1661948	Web of Science
Exclusion	Non-CRT or quasi-experiment	J.Z. and G.Y.; February 6th, 2025	Vasquez, M; Wallhead, TL	The relationship between occupational socialization factors and in-service physical educators' reported use of sport education	10.1177/1356336X221135169	Web of Science
Exclusion	Non-CRT or quasi-experiment	J.Z. and G.Y.; February 6th, 2025	Yildizhan Y.Ç.; Yazici M.	The relationship between subjective well-being levels and physical self-perception and eating attitudes of students receiving sports education	10.23751/pn.v22i1.9141	Scopus
Exclusion	Non-CRT or quasi-experiment	J.Z. and G.Y.; February 6th, 2025	Masdeu Yélamos G.; MacLachlan M.; Carty C.; Carney S.	The role of human rights in sport education: a call towards a new curriculum	10.1080/13573322.2023.2277764	Scopus
Exclusion	Non-CRT or quasi-experiment	J.Z. and G.Y.; February 6th, 2025	Swee Chong Ang ; Penney, Dawn ; Swabey, Karen	The role of Sport Education.		SPORTDiscus with Full Text
Exclusion	Review	J.Z. and G.Y.; February 6th, 2025	Evangelio, C; Sierra-Díaz, J; González-Víllora, S; Fernández-Río, J	THE SPORT EDUCATION MODEL IN ELEMENTARY AND SECONDARY EDUCATION: A SYSTEMATIC REVIEW	10.22456/1982-8918.81689	Web of Science
Exclusion	Review	J.Z. and G.Y.; February 6th, 2025	Evangelio C.; González-Víllora S.; Serra-Olivares J.; Pastor-Vicedo J.C.	The Sport Education Model in Spain: A review of state of the art and outlook; [El Modelo de Educación Deportiva en España: Una revisión del estado de la cuestión y prospectiva]		Scopus
Exclusion	Non-CRT or quasi-experiment	J.Z. and G.Y.; February 6th, 2025	Ginciene, G; Matthiesen, SQ	THE SPORT EDUCATION MODEL ON THE TEACHING OF TRACK AND FIELD IN SCHOOL	10.22456/1982-8918.69788	Web of Science
Exclusion	Non-CRT or quasi-experiment	J.Z. and G.Y.; February 6th, 2025	Carlson, TB; Hastie, PA	The student social system within sport education	10.1123/jtpe.16.2.176	Web of Science
Exclusion	Conference paper	J.Z. and G.Y.; February 6th, 2025	Gang L.	The study on college sports education reform based on the learning organization theory	10.1007/978-3-642-21783-8_31	Scopus
Exclusion	Non-CRT or quasi-experiment	J.Z. and G.Y.; February 6th, 2025	Yongjin K.; Li-Jun Z.	The study on sport education curriculum system based on information technology	10.4156/ijact.vol4.issue23.92	Scopus
Exclusion	Non-CRT or quasi-experiment	J.Z. and G.Y.; February 6th, 2025	Tsonkova D.G.	The suggestive method in sport education – Theoretical basics and practical application		Scopus
Exclusion	Control group is not standard or traditional teaching methods	J.Z. and G.Y.; February 6th, 2025	Buchanan, Alice M. ; Barrow, Brook	The Table Tennis Triathlon: An Integrated Sport Education Season.	10.1080/07303084.2015.1109490	SPORTDiscus with Full Text
Exclusion	Non-CRT or quasi-experiment	J.Z. and G.Y.; February 6th, 2025	Kao, CC; Liao, CC; Luo, YJ	Threats Posed by Social Media and Computer and Video Games from the Perspective of Sport Education	10.3991/ijet.v17i06.18989	Web of Science
Exclusion	Not SEM intervention	J.Z. and G.Y.; February 6th, 2025	Taggart, A. ; Browne, T. ; Alexander, K.	Three schools' approaches to assessment in sport education.		SPORTDiscus with Full Text
Exclusion	Not SEM intervention	J.Z. and G.Y.; February 6th, 2025	Li Y.; Kang L.; Li Z.; Jiang F.; Bi N.; Du T.; Abiri M.	Time-aware outlier detection in health physique monitoring in edge-aided sport education decision-makings	10.1186/s13677-024-00636-6	Scopus
Exclusion	Non-CRT or quasi-experiment	J.Z. and G.Y.; February 6th, 2025	Farias, Cláudio ; Mesquita, Isabel ; Hastie, Peter Andrew	Towards a more equitable and inclusive learning environment in Sport Education: results of an action research-based intervention.	10.1080/13573322.2015.1040752	SPORTDiscus with Full Text
Exclusion	Non-CRT or quasi-experiment	J.Z. and G.Y.; February 6th, 2025	Luquin, AC; Perez, DMD	Training in-service teachers in Physical Education. A proposal to teach the sport education model	10.4438/1988-592X-RE-2012-363-173	Web of Science
Exclusion	Control group is not standard or traditional teaching methods	J.Z. and G.Y.; February 6th, 2025	Mooney, Amanda ; Moncrieff, Kate ; Hickey, Chris	Transcultural Impact of Learning to Teach Sport Education on Preservice Teachers' Perceived Teaching Competence, Autonomy, and Academic Motivation.	10.1123/jtpe.2019-0169	SPORTDiscus with Full Text
Exclusion	Non-CRT or quasi-experiment	J.Z. and G.Y.; February 6th, 2025	Aldous D.C.R.; Sparkes A.C.; Brown D.H.K.	Transitional experiences of post-16 sports education: Jack's story	10.1080/01425692.2012.741805	Scopus
Exclusion	Review	J.Z. and G.Y.; February 6th, 2025	Akhiruyanto A.; Yudhistira D.	Trends in Augmented Reality and Virtual Reality Studies in Sports Education: Bibliometric Analysis of the Scopus Database for 2019-2024	10.17309/tmfv.2024.4.17	Scopus
Exclusion	Non-CRT or quasi-experiment	J.Z. and G.Y.; February 6th, 2025	Baldari C.; Franciosi E.; Gallotta M.C.; Emerenziani G.P.; Reis V.M.; Guidetti L.	Using basketball test battery to monitor players with mental retardation across 2 sports seasons	10.1519/JSC.0b013e3181bb7313	Scopus
Exclusion	Review	J.Z. and G.Y.; February 6th, 2025	Luna W.D.; Sur M.H.; Shapiro D.R.	Using Paralympic School Day and Sport Education Model to Increase Awareness and Inclusion of Students With Disabilities in Physical Education	10.1080/07303084.2023.2185327	Scopus
Exclusion	Book chapter	J.Z. and G.Y.; February 6th, 2025	André M.	Using social media in the Sport Education model	10.4324/9780203704011-7	Scopus
Exclusion	Control group is not standard or traditional teaching methods	J.Z. and G.Y.; February 6th, 2025	Blocker D.; Wahl-Alexander Z.	Using Sport Education in a University Physical Activity Course	10.1080/07303084.2017.1404512	Scopus
Exclusion	Control group is not standard or traditional teaching methods	J.Z. and G.Y.; February 6th, 2025	Segovia, Yessica ; Gutiérrez, David	Using Sport Education to Implement Game-Based HIIT in Physical Education.	10.1080/08924562.2022.2030831	SPORTDiscus with Full Text
Exclusion	Non-CRT or quasi-experiment	J.Z. and G.Y.; February 6th, 2025	Tannehill, Deborah ; Collier, Connie	Using Task Cards to teach Athletics (Track and Field) with Sport Education.		SPORTDiscus with Full Text
Exclusion	Non-CRT or quasi-experiment	J.Z. and G.Y.; February 6th, 2025	Kinchin, Gary D.	Using Team Portfolios in a Sport Education Season.	10.1080/07303084.2001.10605834	SPORTDiscus with Full Text
Exclusion	Non-CRT or quasi-experiment	J.Z. and G.Y.; February 6th, 2025	Sinelnikov, Oleg A.	Using the iPad in a Sport Education Season.	10.1080/07303084.2012.10598710	SPORTDiscus with Full Text
Exclusion	Non-CRT or quasi-experiment	J.Z. and G.Y.; February 6th, 2025		Using Sport Education to Teach the Lifetime Sport of Golf		EBSCO host (CINAHL with Full Text)
Exclusion	Book chapter	J.Z. and G.Y.; February 6th, 2025	Hopper T.; Sanford K.; Fu H.	Video gaming design: Insights for Teaching Games for Understanding and Sport Education	10.4324/9780203704011-8	Scopus
Exclusion	Non-CRT or quasi-experiment	J.Z. and G.Y.; February 6th, 2025	Menéndez-Santurio, JI; Fernández-Río, J	Violence, Responsibility, Friendship and Basic Psychological Needs: Effects of a Sport Education and Teaching for Personal and Social Responsibility Program	10.1387/RevPsicodidact.15269	Web of Science
Exclusion	Not SEM intervention	J.Z. and G.Y.; February 6th, 2025	Geisen M.; Fox A.; Klatt S.	VR as an Innovative Learning Tool in Sports Education	10.3390/app13042239	Scopus
Exclusion	Non-CRT or quasi-experiment	J.Z. and G.Y.; February 6th, 2025	Pritchard, Tony ; McCollum, Starla ; Hansen, Andrew	Want to Add Pizazz to Your Weight Training Class? Try Sport Education!		SPORTDiscus with Full Text
Exclusion	Not SEM intervention	J.Z. and G.Y.; February 6th, 2025	Mandic D.; Martinovic D.; Visnjic D.	WEB based technology in planning sports education in primary schools		Scopus
Exclusion	Review	J.Z. and G.Y.; February 6th, 2025	Bessa, C; Hastie, P; Ramos, A; Mesquita, I	What Actually Differs between Traditional Teaching and Sport Education in Students' Learning Outcomes? A Critical Systematic Review		Web of Science
Exclusion	Review	J.Z. and G.Y.; February 6th, 2025	Bessa, Cristiana ; Hastie, Peter ; Araújo, Rui ; Mesquita, Isabel	What Do We Know About the Development of Personal and Social Skills within the Sport Education Model: A Systematic Review.		SPORTDiscus with Full Text
Exclusion	Non-CRT or quasi-experiment	J.Z. and G.Y.; February 6th, 2025	Lynch, Timothy	What has changed since the 1992 Senate Inquiry into Physical and Sport Education? An Evaluation of school responses within three Brisbane Catholic Education (BCE) primary schools.		SPORTDiscus with Full Text
Exclusion	Non-CRT or quasi-experiment	J.Z. and G.Y.; February 6th, 2025	Lee, Hong-Min	What is the impact of a sport education curriculum model on students' motivation in physical education and leisure-time physical activity?	10.1080/07303084.2015.1076649	SPORTDiscus with Full Text
Exclusion	Non-CRT or quasi-experiment	J.Z. and G.Y.; February 6th, 2025	Hollett, N; Brock, SJ	What makes you the boss?' Understanding student perceptions of social status in sport education	10.1080/13573322.2023.2174965	Web of Science
Exclusion	Not SEM intervention	J.Z. and G.Y.; February 6th, 2025	Shuttleworth J.; Wan-Ka C.	Youth sport education and development in Hong Kong: A conflict model social impact assessment	10.1080/1357332980030103	Scopus
Exclusion	Non-CRT or quasi-experiment	J.Z. and G.Y.; February 6th, 2025	江娟 ; 王华倬 ; 刘昕	新中国学校体育思想发展与体教关系演变逻辑.	10.19582/j.cnki.ll-3785/g8.2021.07.010	SPORTDiscus with Full Text
Exclusion	Non-CRT or quasi-experiment	J.Z. and G.Y.; February 6th, 2025		Sport education: Promoting team affiliation through physical education		Other sources
Exclusion	Non-CRT or quasi-experiment	J.Z. and G.Y.; February 6th, 2025		Comparison of learning effects of merging TPSR respectively with sport education and traditional teaching model in high school physical education classes		Other sources
Inclusion	Inclusion	J.Z. and G.Y.; February 6th, 2025		Improving adolescents’ subjective well-being, trait emotional intelligence and social anxiety through a programme based on the sport education model		Other sources
Exclusion	Non-CRT or quasi-experiment	J.Z. and G.Y.; February 6th, 2025		Analysis of Instructional Impact on the Running Performance of University Students		Other sources
Summary of exclusions: Non-RCT or quasi-experimental studies (187); Not SEM intervention (62); Control group not standard/traditional teaching (59); Nonequivalent control groups (27); Conference papers (21); Reviews (21); Irrelevant populations (15); Book chapters (11); Full text not available (6); Data unavailable (4); Erratum (2); Final inclusion (15).
