# Supplementary material for: Effective implementation of the Sport Education Model in physical education: A meta-analysis of participant and intervention characteristics
Source: PLoS One. 2025 Oct 16;20(10):e0331228. doi: 10.1371/journal.pone.0331228 (PMC12530615; doi:10.1371/journal.pone.0331228)
Supplement: S4 Appendix — (XLSX) [file pone.0331228.s004.xlsx]

## Sheet: Cognitive (A)
Cognitive (A)
Study name	EG mean	EG SD	EG sample size	CG mean	CG SD	CG sample size
Browne et al (2004) A- Knowledge	33.14	4.25	27	29.89	9.97	26
Wahl-Alexander & Chomentowski (2018) A- Aerobic fitness (PACER)	86.96	24.64	23	62.63	22.92	24
Wahl-Alexander & Chomentowski (2018) A- Aerobic fitness (1Mile Run)	10.03	2.35	23	10.86	2.21	24
Segovia & Gutiérrez et al. (2020) A- Waist circumference	69.59	10.26	59	75.79	12.06	44
Segovia & Gutiérrez et al. (2020) A- Body fat percentage	21.58	8.79	59	22.59	8.94	44
Fernandez-Rio & Casey (2021)A - Interpersonal skills	4.38	0.49	48	3.58	0.64	42
Choi et al. (2021)A - PA	3664.36	2390.37	188	3016.31	2354.32	184
Choi et al. (2021) A - Knowledge and understanding	11.28	2.12	188	11.37	2.2	184
Liu et al. (2023) A - Game performance	27.72	9.09	56	29.83	9.39	50
Liu et al. (2023) A - Common content knowledge	29.1	3.49	56	26.1	3.2	50
Liu et al. (2023) A - Specialized content knowledge.	3.79	0.92	56	2.18	0.69	50

## Sheet: Non-Cognitive (B)
Non-Cognitive (B)
Study name	EG mean	EG SD	EG sample size	CG mean	CG SD	CG sample size
Méndez-Giménez et al. (2015) B - Autonomy (EG1)	3.34	0.75	107	3.55	0.79	55
Méndez-Giménez et al. (2015) B - Autonomy (EG2)	3.62	0.85	78	3.55	0.79	55
Méndez-Giménez et al. (2015) B - Competence (EG1)	3.88	0.69	107	3.94	0.65	55
Méndez-Giménez et al. (2015) B - Competence (EG2)	3.97	0.79	78	3.94	0.65	55
Méndez-Giménez et al. (2015) B - Relatedness (EG1)	4.16	0.66	107	4.18	0.67	55
Méndez-Giménez et al. (2015) B - Relatedness (EG2)	4.13	0.72	78	4.18	0.67	55
Burgueño et al. (2018) B - Autonomy	6.27	1.95	22	4.47	1.2	22
Burgueño et al. (2018) B - Competence	6.15	1.45	22	5.07	1	22
Burgueño et al. (2018) B - Relatedness	6.13	0.87	22	5.09	1.01	22
Luna et al. (2019) B - Well-Being(quality of life)	36.94	6.14	69	35.04	5.99	44
Luna et al. (2019) B - Well-Being(positive affec)	21.95	2.78	69	20.33	2.88	44
Luna et al. (2019) B - Well-Being(negative affec)	9.96	2.95	69	11.62	3.86	44
Luna et al. (2019) B - Trait Emotional Intelligence	5.02	0.63	69	4.52	0.53	44
Luna et al. (2019) B - Social Anxiety	2.38	0.63	69	2.58	0.62	44
Luna et al. (2020)B - Subjective Well-Being (positive affec)	26.48	2.93	85	24.61	3.23	57
Luna et al. (2020)B - Subjective Well-Being (negative affec)	16.81	3.92	85	18.38	4.06	57
Luna et al. (2020)B - Depression	47.46	11.57	85	47.46	11.35	57
Luna et al. (2020)B - Anxiety	38.21	10.91	85	41.27	10.85	57
Luna et al. (2020)B - Social Stress	47.1	10.46	85	48.36	10.57	57
Burgueño & Medina-Casaubón (2020)B - Full commitment	4.14	0.6	74	3.33	0.64	74
Bessa et al. (2021)B - Self-confidence	3.95	0.05	204	3.68	0.05	226
Choi et al. (2021)B - Intrinsic motivation	21.06	3.85	188	20.57	4.33	184
Choi et al. (2021)B - Identified regulation	20.65	3.93	188	20.34	4.32	184
Choi et al. (2021)B - External regulation	17.24	4.14	188	17.96	3.7	184
Choi et al. (2021)B - Amotivation	12.6	4.71	188	13.24	5.16	184
Choi et al. (2021)B - Enjoyment (Positive)	34.44	5.87	188	33.68	6.25	184
Choi et al. (2021)B - Enjoyment (Negative)	14.29	4.81	188	15.14	4.65	184
Choi et al. (2021)B - Self-confidence	9.92	2.45	188	10.04	2.51	184
Choi et al. (2021)B - Motivational climate Empowering	68.77	8.53	188	67.45	9.11	184
Choi et al. (2021)B - Disempowering	37.18	11.47	188	38.35	11.12	184
Franco et al. (2021)B - Autonomy satisfaction	3.63	0.58	25	3.27	0.44	25
Franco et al. (2021)B - Competence satisfaction	4.17	0.52	25	3.66	0.64	25
Franco et al. (2021)B - Relatedness satisfaction	4.43	0.5	25	3.79	0.84	25
Franco et al. (2021)B - Intrinsic motivation	3.95	0.69	25	3.58	0.51	25
Franco et al. (2021)B - Behavioral engagement	4.48	0.43	25	4.28	0.53	25
Liao et al. (2023)B - Life satisfaction	3.69	0.49	49	3.46	0.59	46
Sukiri et al. (2024)B - Self-confidence	3.97	0.05	204	3.7	0.05	226
Sukiri et al. (2024)B - Self-empowerment	5.23	0.07	204	4.85	0.07	226
